# Supplementary material for: Comparative Transcriptomic Analysis Reveals Key Pathways and Genes Involved in Late-Acting Self-Incompatibility in Akebia trifoliata
Source: Curr Issues Mol Biol. 2026 Feb 26;48(3):245. doi: 10.3390/cimb48030245 (PMC13025082; doi:10.3390/cimb48030245)
Supplement: Supplementary file 1 [file cimb-48-00245-s001.zip › Supplementary Tables.xlsx]

## Sheet: table S1
Table S1. Pistil transcriptome data base information statistics
Sample_name	sample_description	Clean Reads	Mapped Reads	GC(%)	Q30(%)	Run Number	project_accession
S-48h1	pistil 48 h after self-pollination	38270896	32,757,233 (85.59%)	43.51	95.52	CRR857369	PRJCA019245
S-48h2	pistil 48 h after self-pollination	41894002	35,957,939 (85.83%)	43.62	95.41	CRR857370	PRJCA019245
S-48h3	pistil 48 h after self-pollination	43636526	37,396,235 (85.70%)	43.58	95.59	CRR857371	PRJCA019245
S-96h1	pistil 96 h after self-pollination	41695330	35,581,016 (85.34%)	43.51	95.52	CRR857372	PRJCA019245
S-96h2	pistil 96 h after self-pollination	43733912	37,319,551 (85.33%)	43.66	95.34	CRR857373	PRJCA019245
S-96h3	pistil 96 h after self-pollination	42802764	36,792,773 (85.96%)	43.61	95.62	CRR857374	PRJCA019245
S-144h1	pistil 144 h after self-pollination	42933434	36,745,462 (85.59%)	43.72	95.56	CRR857375	PRJCA019245
S-144h2	pistil 144 h after self-pollination	42731618	36,574,467 (85.59%)	43.65	95.41	CRR857376	PRJCA019245
S-144h3	pistil 144 h after self-pollination	39498556	34,157,326 (86.48%)	43.86	95.93	CRR857377	PRJCA019245
S-192h1	pistil 192 h after self-pollination	43954938	38,162,181 (86.82%)	43.87	95.41	CRR857378	PRJCA019245
S-192h2	pistil 192 h after self-pollination	43335682	37,729,723 (87.06%)	43.98	95.53	CRR857379	PRJCA019245
S-192h3	pistil 192 h after self-pollination	43409042	37,439,272 (86.25%)	43.74	95.41	CRR857380	PRJCA019245
S-240h1	pistil 240 h after self-pollination	44100564	38,191,408 (86.60%)	43.8	95.52	CRR857381	PRJCA019245
S-240h2	pistil 240 h after self-pollination	42673630	36,745,662 (86.11%)	43.72	95.23	CRR857382	PRJCA019245
S-240h3	pistil 240 h after self-pollination	44661742	38,717,575 (86.69%)	43.91	95.25	CRR857383	PRJCA019245
H-48h1	pistil 48 h after cross-pollination	42547644	36,711,104 (86.28%)	43.63	95.48	CRR857384	PRJCA019245
H-48h2	pistil 48 h after cross-pollination	42175178	36,617,569 (86.82%)	43.58	95.65	CRR857385	PRJCA019245
H-48h3	pistil 48 h after cross-pollination	43920592	37,995,118 (86.51%)	43.63	95.47	CRR857386	PRJCA019245
H-96h1	pistil 96 h after cross-pollination	43496426	37,540,149 (86.31%)	43.71	95.37	CRR857387	PRJCA019245
H-96h2	pistil 96 h after cross-pollination	42984786	36,887,892 (85.82%)	43.67	95.18	CRR857388	PRJCA019245
H-96h3	pistil 96 h after cross-pollination	42064798	36,088,342 (85.79%)	43.73	95.69	CRR857389	PRJCA019245
H-144h1	pistil 144 h after cross-pollination	42443184	35,971,331 (84.75%)	43.47	95.66	CRR857390	PRJCA019245
H-144h2	pistil 144 h after cross-pollination	43051434	36,482,281 (84.74%)	43.43	95.66	CRR857391	PRJCA019245
H-144h3	pistil 144 h after cross-pollination	42586036	36,189,134 (84.98%)	43.55	95.62	CRR857392	PRJCA019245
H-192h1	pistil 192 h after cross-pollination	42588934	36,566,674 (85.86%)	43.73	95.45	CRR857393	PRJCA019245
H-192h2	pistil 192 h after cross-pollination	39529680	33,936,806 (85.85%)	43.61	95.75	CRR857394	PRJCA019245
H-192h3	pistil 192 h after cross-pollination	49236520	41,402,219 (84.09%)	43.63	95.85	CRR857395	PRJCA019245
H-240h1	pistil 240 h after cross-pollination	42823470	36,926,256 (86.23%)	43.7	95.54	CRR857396	PRJCA019245
H-240h2	pistil 240 h after cross-pollination	42082796	36,232,066 (86.10%)	43.76	95.56	CRR857397	PRJCA019245
H-240h3	pistil 240 h after cross-pollination	43009910	36,880,251 (85.75%)	43.6	95.23	CRR857398	PRJCA019245
Sun	\	1283874024	\	\	\	\	\

## Sheet: table S2
Table S2. KEGG enriched pathways of DEGs.
Comparison group	KEGG_A_class	ID	Pathway	GeneRatio	BgRatio	enrich_factor	p value	Gene ID	Gene number
S-48 vs H-48	Cellular Processes	ko04144	Endocytosis	0.0158	0.0344	0.46	0.998914	EVM0004206;EVM0005709;EVM0007191;EVM0011914;EVM0012291;EVM0015746;EVM0016594;EVM0018620;EVM0019790;EVM0020950	10
S-48 vs H-48	Cellular Processes	ko04146	Peroxisome	0.0079	0.0167	0.47	0.983896	EVM0006482;EVM0013931;EVM0017676;EVM0022487;EVM0023135	5
S-48 vs H-48	Cellular Processes	ko04145	Phagosome	0.0047	0.0131	0.36	0.991296	EVM0000313;EVM0005559;EVM0008848	3
S-48 vs H-48	Environmental Information Processing	ko04016	MAPK signaling pathway - plant	0.0931	0.0482	1.93	5.86334e-07	EVM0000742;EVM0000767;EVM0001355;EVM0002633;EVM0002667;EVM0003353;EVM0004101;EVM0004607;EVM0005363;EVM0005584;EVM0005695;EVM0006375;EVM0006512;EVM0006667;EVM0006704;EVM0006792;EVM0006916;EVM0007751;EVM0008552;EVM0008656;EVM0009641;EVM0009803;EVM0010952;EVM0010985;EVM0011023;EVM0011235;EVM0011709;EVM0011759;EVM0012047;EVM0012101;EVM0012953;EVM0013386;EVM0013438;EVM0013440;EVM0013532;EVM0013989;EVM…	59
S-48 vs H-48	Environmental Information Processing	ko04075	Plant hormone signal transduction	0.0836	0.0801	1.04	0.389505	EVM0001762;EVM0001797;EVM0001982;EVM0002068;EVM0002144;EVM0002633;EVM0002667;EVM0002698;EVM0002893;EVM0003100;EVM0003986;EVM0005363;EVM0005584;EVM0005793;EVM0006375;EVM0006512;EVM0006704;EVM0006792;EVM0009409;EVM0009641;EVM0009803;EVM0010952;EVM0011441;EVM0011709;EVM0012047;EVM0012236;EVM0012256;EVM0012940;EVM0012953;EVM0013301;EVM0013438;EVM0013989;EVM0014538;EVM0014672;EVM0014939;EVM0015140;EVM…	53
S-48 vs H-48	Environmental Information Processing	ko02010	ABC transporters	0.0284	0.0151	1.88	0.00711421	EVM0000314;EVM0000870;EVM0006268;EVM0006358;EVM0007245;EVM0009714;EVM0009763;EVM0009991;EVM0010588;EVM0011301;EVM0011534;EVM0015181;EVM0018409;EVM0019371;EVM0019740;EVM0021795;EVM0023282;EVM0023607	18
S-48 vs H-48	Environmental Information Processing	ko04070	Phosphatidylinositol signaling system	0.0158	0.015	1.05	0.484977	EVM0000349;EVM0000767;EVM0001669;EVM0004517;EVM0008552;EVM0011886;EVM0014703;EVM0015122;EVM0016594;EVM0021282	10
S-48 vs H-48	Genetic Information Processing	ko04120	Ubiquitin mediated proteolysis	0.0158	0.0279	0.56	0.985803	EVM0004339;EVM0007417;EVM0008054;EVM0008140;EVM0011380;EVM0017111;EVM0017326;EVM0020660;EVM0020737;NewGene_504	10
S-48 vs H-48	Genetic Information Processing	ko00970	Aminoacyl-tRNA biosynthesis	0.0142	0.012	1.18	0.354807	EVM0005819;EVM0006232;EVM0008713;EVM0010544;EVM0012517;EVM0013937;EVM0019471;EVM0020080;EVM0021714	9
S-48 vs H-48	Genetic Information Processing	ko03440	Homologous recombination	0.0142	0.0123	1.16	0.374342	EVM0000567;EVM0005207;EVM0007203;EVM0008083;EVM0010766;EVM0011026;EVM0014643;EVM0018636;EVM0022730	9
S-48 vs H-48	Genetic Information Processing	ko04141	Protein processing in endoplasmic reticulum	0.0126	0.0403	0.31	0.999993	EVM0004774;EVM0008848;EVM0011589;EVM0014211;EVM0016616;EVM0017326;EVM0017551;EVM0020660	8
S-48 vs H-48	Genetic Information Processing	ko03030	DNA replication	0.011	0.0078	1.42	0.222064	EVM0011720;EVM0012582;EVM0016184;EVM0016957;EVM0018636;EVM0020309;EVM0021474	7
S-48 vs H-48	Genetic Information Processing	ko03040	Spliceosome	0.0063	0.0387	0.16	1	EVM0004250;EVM0015508;EVM0021552;EVM0022089	4
S-48 vs H-48	Genetic Information Processing	ko03410	Base excision repair	0.0047	0.0075	0.63	0.861085	EVM0009539;EVM0020309;EVM0022736	3
S-48 vs H-48	Genetic Information Processing	ko03060	Protein export	0.0047	0.0094	0.5	0.942651	EVM0008848;EVM0018382;EVM0021232	3
S-48 vs H-48	Genetic Information Processing	ko03420	Nucleotide excision repair	0.0047	0.0097	0.49	0.950841	EVM0011720;EVM0018636;EVM0020309	3
S-48 vs H-48	Genetic Information Processing	ko03430	Mismatch repair	0.0032	0.0063	0.5	0.915715	EVM0011720;EVM0018636	2
S-48 vs H-48	Genetic Information Processing	ko04130	SNARE interactions in vesicular transport	0.0032	0.0063	0.5	0.915715	EVM0005092;EVM0006406	2
S-48 vs H-48	Genetic Information Processing	ko03050	Proteasome	0.0032	0.0086	0.37	0.976683	EVM0014900;EVM0021253	2
S-48 vs H-48	Genetic Information Processing	ko03008	Ribosome biogenesis in eukaryotes	0.0032	0.016	0.2	0.999695	EVM0000888;EVM0006786	2
S-48 vs H-48	Genetic Information Processing	ko03015	mRNA surveillance pathway	0.0032	0.0193	0.16	0.99996	EVM0019782;NewGene_4530	2
S-48 vs H-48	Genetic Information Processing	ko03018	RNA degradation	0.0032	0.0213	0.15	0.999989	EVM0002901;EVM0015507	2
S-48 vs H-48	Genetic Information Processing	ko03013	RNA transport	0.0032	0.0324	0.1	1	EVM0016947;EVM0018754	2
S-48 vs H-48	Genetic Information Processing	ko04122	Sulfur relay system	0.0016	0.0015	1.06	0.624865	EVM0023226	1
S-48 vs H-48	Genetic Information Processing	ko03020	RNA polymerase	0.0016	0.0055	0.28	0.973994	EVM0008209	1
S-48 vs H-48	Metabolism	ko00940	Phenylpropanoid biosynthesis	0.0789	0.0307	2.57	4.05082e-10	EVM0000527;EVM0000696;EVM0000963;EVM0001290;EVM0001429;EVM0002091;EVM0002150;EVM0002436;EVM0002483;EVM0003197;EVM0005009;EVM0006401;EVM0006800;EVM0007448;EVM0007941;EVM0009084;EVM0009272;EVM0010054;EVM0010508;EVM0010964;EVM0010984;EVM0012325;EVM0012815;EVM0013206;EVM0013303;EVM0014588;EVM0015105;EVM0015216;EVM0015438;EVM0015557;EVM0015817;EVM0016279;EVM0016571;EVM0016707;EVM0017497;EVM0017832;EVM…	50
S-48 vs H-48	Metabolism	ko00500	Starch and sucrose metabolism	0.0662	0.039	1.7	0.000476255	EVM0000698;EVM0001215;EVM0001262;EVM0001429;EVM0001917;EVM0004127;EVM0005425;EVM0005725;EVM0006104;EVM0007128;EVM0007675;EVM0008818;EVM0009417;EVM0009717;EVM0009808;EVM0010636;EVM0010964;EVM0011791;EVM0012114;EVM0012361;EVM0012436;EVM0013596;EVM0014654;EVM0014732;EVM0014840;EVM0015216;EVM0015817;EVM0017992;EVM0018689;EVM0018942;EVM0019087;EVM0019446;EVM0022171;EVM0022475;EVM0023262;EVM0023287;EVM…	42
S-48 vs H-48	Metabolism	ko00040	Pentose and glucuronate interconversions	0.0599	0.0283	2.12	7.42427e-06	EVM0000386;EVM0000468;EVM0001167;EVM0001312;EVM0004002;EVM0004621;EVM0004871;EVM0004982;EVM0005065;EVM0006152;EVM0006938;EVM0006993;EVM0008005;EVM0008211;EVM0008845;EVM0009139;EVM0010408;EVM0010541;EVM0012396;EVM0012816;EVM0013014;EVM0015921;EVM0016018;EVM0016555;EVM0017730;EVM0018122;EVM0019386;EVM0019654;EVM0019694;EVM0019866;EVM0019899;EVM0020567;EVM0021384;EVM0021957;EVM0022927;EVM0023943;New…	38
S-48 vs H-48	Metabolism	ko00480	Glutathione metabolism	0.0489	0.0156	3.14	7.68674e-09	EVM0000739;EVM0001224;EVM0002988;EVM0003923;EVM0004123;EVM0004131;EVM0006937;EVM0007104;EVM0007334;EVM0008532;EVM0010260;EVM0010770;EVM0011002;EVM0011786;EVM0015249;EVM0015310;EVM0016393;EVM0016883;EVM0017245;EVM0017991;EVM0018171;EVM0019593;EVM0019757;EVM0020523;EVM0020795;EVM0021316;EVM0021438;EVM0021641;EVM0022676;EVM0023721;EVM0024088	31
S-48 vs H-48	Metabolism	ko00520	Amino sugar and nucleotide sugar metabolism	0.0426	0.027	1.58	0.0120142	EVM0000511;EVM0000606;EVM0001167;EVM0003350;EVM0003673;EVM0005923;EVM0006667;EVM0007949;EVM0015636;EVM0015704;EVM0016216;EVM0016360;EVM0016614;EVM0016954;EVM0017230;EVM0017633;EVM0017993;EVM0018017;EVM0018452;EVM0019319;EVM0019857;EVM0023756;EVM0023943;NewGene_4593;NewGene_7918;NewGene_8288;NewGene_9169	27
S-48 vs H-48	Metabolism	ko00945	Stilbenoid, diarylheptanoid and gingerol biosynthesis	0.03	0.0046	6.54	7.75674e-12	EVM0000963;EVM0002150;EVM0003197;EVM0003795;EVM0005578;EVM0006349;EVM0006800;EVM0009985;EVM0010508;EVM0010984;EVM0012325;EVM0013303;EVM0015438;EVM0016571;EVM0018612;EVM0019701;EVM0022188;EVM0023191;NewGene_1465	19
S-48 vs H-48	Metabolism	ko00941	Flavonoid biosynthesis	0.0284	0.0082	3.46	2.56461e-06	EVM0000963;EVM0002150;EVM0003197;EVM0006800;EVM0010112;EVM0010508;EVM0010984;EVM0012325;EVM0013303;EVM0015438;EVM0016571;EVM0017483;EVM0018612;EVM0019701;EVM0022942;EVM0023082;EVM0023191;NewGene_1465	18
S-48 vs H-48	Metabolism	ko00460	Cyanoamino acid metabolism	0.0268	0.0126	2.13	0.00234785	EVM0001185;EVM0001429;EVM0004911;EVM0005416;EVM0007734;EVM0008983;EVM0010964;EVM0015216;EVM0015817;EVM0017992;EVM0019446;EVM0019643;EVM0021671;EVM0022469;EVM0023640;NewGene_4748;NewGene_4769	17
S-48 vs H-48	Metabolism	ko00073	Cutin, suberine and wax biosynthesis	0.0221	0.0087	2.53	0.00108411	EVM0000155;EVM0003655;EVM0004804;EVM0014157;EVM0015703;EVM0016856;EVM0018820;EVM0019970;EVM0022133;EVM0023385;NewGene_2054;NewGene_520;NewGene_523;NewGene_7281	14
S-48 vs H-48	Metabolism	ko00270	Cysteine and methionine metabolism	0.0221	0.0149	1.48	0.0904375	EVM0002348;EVM0003335;EVM0004272;EVM0005082;EVM0006916;EVM0006937;EVM0010137;EVM0010193;EVM0010831;EVM0017694;EVM0018100;EVM0018554;EVM0019149;EVM0023977	14
S-48 vs H-48	Metabolism	ko00052	Galactose metabolism	0.0221	0.0157	1.41	0.121429	EVM0001835;EVM0003338;EVM0004127;EVM0005950;EVM0006892;EVM0006994;EVM0007128;EVM0008886;EVM0009417;EVM0013898;EVM0018292;EVM0019087;EVM0020060;EVM0022886	14
S-48 vs H-48	Metabolism	ko00053	Ascorbate and aldarate metabolism	0.0205	0.0095	2.16	0.00653159	EVM0001167;EVM0003291;EVM0003698;EVM0005192;EVM0005995;EVM0006614;EVM0009119;EVM0009807;EVM0012413;EVM0015656;EVM0018246;EVM0023943;NewGene_9169	13
S-48 vs H-48	Metabolism	ko00950	Isoquinoline alkaloid biosynthesis	0.0189	0.0067	2.82	0.000900078	EVM0001483;EVM0007107;EVM0007282;EVM0010137;EVM0013115;EVM0014144;EVM0017069;EVM0018071;EVM0018100;EVM0019496;EVM0020474;NewGene_599	12
S-48 vs H-48	Metabolism	ko00511	Other glycan degradation	0.0189	0.012	1.57	0.0789964	EVM0001835;EVM0003338;EVM0006892;EVM0006900;EVM0011184;EVM0011338;EVM0014848;EVM0015514;EVM0015615;EVM0020060;EVM0021320;NewGene_7918	12
S-48 vs H-48	Metabolism	ko00564	Glycerophospholipid metabolism	0.0189	0.0171	1.11	0.397491	EVM0001420;EVM0004468;EVM0007347;EVM0008516;EVM0011083;EVM0015934;EVM0019136;EVM0019678;EVM0020022;EVM0020159;EVM0021045;EVM0021291	12
S-48 vs H-48	Metabolism	ko01200	Carbon metabolism	0.0189	0.0396	0.48	0.999158	EVM0001576;EVM0008422;EVM0008551;EVM0011427;EVM0011535;EVM0012312;EVM0014034;EVM0017516;EVM0017676;EVM0018282;EVM0018503;EVM0023493	12
S-48 vs H-48	Metabolism	ko00350	Tyrosine metabolism	0.0174	0.009	1.94	0.0253157	EVM0001483;EVM0007107;EVM0007282;EVM0010137;EVM0012048;EVM0014144;EVM0018071;EVM0018100;EVM0019496;EVM0020474;NewGene_599	11
S-48 vs H-48	Metabolism	ko00909	Sesquiterpenoid and triterpenoid biosynthesis	0.0158	0.0038	4.11	9.42606e-05	EVM0003202;EVM0004274;EVM0004786;EVM0008146;EVM0014753;EVM0015470;EVM0018367;EVM0020520;NewGene_3721;NewGene_7422	10
S-48 vs H-48	Metabolism	ko00904	Diterpenoid biosynthesis	0.0158	0.0053	2.96	0.00161392	EVM0002853;EVM0005850;EVM0008437;EVM0009551;EVM0011369;EVM0012432;EVM0016327;EVM0016354;EVM0023285;NewGene_3687	10
S-48 vs H-48	Metabolism	ko00960	Tropane, piperidine and pyridine alkaloid biosynthesis	0.0158	0.0054	2.9	0.00188871	EVM0000564;EVM0001483;EVM0007107;EVM0008554;EVM0010137;EVM0014144;EVM0016762;EVM0018100;EVM0018349;EVM0021170	10
S-48 vs H-48	Metabolism	ko00908	Zeatin biosynthesis	0.0158	0.0058	2.74	0.00294627	EVM0000239;EVM0000962;EVM0009459;EVM0015035;EVM0016945;EVM0017148;EVM0018037;EVM0018893;EVM0021466;EVM0024056	10
S-48 vs H-48	Metabolism	ko00592	alpha-Linolenic acid metabolism	0.0158	0.0092	1.72	0.0638264	EVM0002568;EVM0005464;EVM0008516;EVM0015819;EVM0015934;EVM0016736;EVM0019136;EVM0019678;EVM0020159;EVM0021045	10
S-48 vs H-48	Metabolism	ko00562	Inositol phosphate metabolism	0.0158	0.0156	1.01	0.530167	EVM0000349;EVM0001669;EVM0004517;EVM0006614;EVM0009119;EVM0011886;EVM0014703;EVM0015122;EVM0016594;EVM0022527	10
S-48 vs H-48	Metabolism	ko01230	Biosynthesis of amino acids	0.0158	0.0369	0.43	0.999622	EVM0001576;EVM0004272;EVM0008422;EVM0012881;EVM0014034;EVM0014942;EVM0015870;EVM0016991;EVM0018503;EVM0019149	10
S-48 vs H-48	Metabolism	ko00410	beta-Alanine metabolism	0.0142	0.0065	2.18	0.0204956	EVM0001483;EVM0007107;EVM0011427;EVM0011535;EVM0013447;EVM0014144;EVM0016204;EVM0018282;EVM0018484	9
S-48 vs H-48	Metabolism	ko00906	Carotenoid biosynthesis	0.0142	0.0076	1.88	0.0487236	EVM0004874;EVM0007011;EVM0008519;EVM0012167;EVM0012745;EVM0016691;EVM0023036;NewGene_1663;NewGene_1664	9
S-48 vs H-48	Metabolism	ko00380	Tryptophan metabolism	0.0126	0.009	1.41	0.206012	EVM0001122;EVM0002440;EVM0007282;EVM0010133;EVM0011326;EVM0012528;EVM0015411;EVM0020176	8
S-48 vs H-48	Metabolism	ko00240	Pyrimidine metabolism	0.0126	0.0102	1.23	0.322415	EVM0000752;EVM0005497;EVM0010162;EVM0011786;EVM0016883;EVM0017007;EVM0021629;NewGene_9644	8
S-48 vs H-48	Metabolism	ko00531	Glycosaminoglycan degradation	0.011	0.0064	1.73	0.108475	EVM0001835;EVM0003338;EVM0006892;EVM0015772;EVM0018155;EVM0020060;NewGene_7918	7
S-48 vs H-48	Metabolism	ko01210	2-Oxocarboxylic acid metabolism	0.011	0.0088	1.25	0.328725	EVM0001122;EVM0004272;EVM0008422;EVM0011326;EVM0014942;EVM0018503;EVM0021671	7
S-48 vs H-48	Metabolism	ko00402	Benzoxazinoid biosynthesis	0.0095	0.0023	4.03	0.00272616	EVM0000342;EVM0011043;EVM0013230;EVM0018146;EVM0022013;EVM0023749	6
S-48 vs H-48	Metabolism	ko00360	Phenylalanine metabolism	0.0095	0.0067	1.41	0.251519	EVM0001483;EVM0007107;EVM0007282;EVM0010137;EVM0014144;EVM0018100	6
S-48 vs H-48	Metabolism	ko00330	Arginine and proline metabolism	0.0095	0.0081	1.17	0.408878	EVM0002702;EVM0004123;EVM0006937;EVM0016204;EVM0018484;EVM0021438	6
S-48 vs H-48	Metabolism	ko00900	Terpenoid backbone biosynthesis	0.0095	0.0082	1.15	0.421175	EVM0001069;EVM0007185;EVM0007414;EVM0010810;EVM0015142;NewGene_935	6
S-48 vs H-48	Metabolism	ko00280	Valine, leucine and isoleucine degradation	0.0095	0.0098	0.96	0.59624	EVM0002256;EVM0004272;EVM0011427;EVM0011535;EVM0012152;EVM0018282	6
S-48 vs H-48	Metabolism	ko00630	Glyoxylate and dicarboxylate metabolism	0.0095	0.0115	0.82	0.746857	EVM0008551;EVM0012881;EVM0016112;EVM0017676;EVM0018503;EVM0023701	6
S-48 vs H-48	Metabolism	ko00561	Glycerolipid metabolism	0.0095	0.0183	0.52	0.978681	EVM0001420;EVM0008886;EVM0008914;EVM0009139;EVM0011587;EVM0015077	6
S-48 vs H-48	Metabolism	ko00230	Purine metabolism	0.0095	0.0204	0.46	0.991041	EVM0000752;EVM0001576;EVM0005497;EVM0011786;EVM0016883;EVM0017007	6
S-48 vs H-48	Metabolism	ko00902	Monoterpenoid biosynthesis	0.0079	0.0043	1.85	0.130285	EVM0003413;EVM0012671;EVM0014781;EVM0021746;NewGene_7108	5
S-48 vs H-48	Metabolism	ko00604	Glycosphingolipid biosynthesis - ganglio series	0.0079	0.0048	1.64	0.185461	EVM0001835;EVM0003338;EVM0006892;EVM0020060;NewGene_7918	5
S-48 vs H-48	Metabolism	ko00250	Alanine, aspartate and glutamate metabolism	0.0079	0.0067	1.17	0.423309	EVM0008422;EVM0012881;EVM0013447;EVM0017516;EVM0018503	5
S-48 vs H-48	Metabolism	ko00130	Ubiquinone and other terpenoid-quinone biosynthesis	0.0079	0.0069	1.14	0.450387	EVM0005009;EVM0010137;EVM0016571;EVM0018100;EVM0022763	5
S-48 vs H-48	Metabolism	ko00600	Sphingolipid metabolism	0.0079	0.0092	0.86	0.699308	EVM0001835;EVM0003338;EVM0006892;EVM0008886;EVM0020060	5
S-48 vs H-48	Metabolism	ko00260	Glycine, serine and threonine metabolism	0.0079	0.0096	0.82	0.736691	EVM0001483;EVM0007107;EVM0014144;EVM0015654;EVM0018503	5
S-48 vs H-48	Metabolism	ko00010	Glycolysis / Gluconeogenesis	0.0079	0.0224	0.35	0.998909	EVM0008551;EVM0009139;EVM0012312;EVM0014034;EVM0018292	5
S-48 vs H-48	Metabolism	ko00966	Glucosinolate biosynthesis	0.0063	0.0018	3.48	0.0242621	EVM0001122;EVM0004272;EVM0011326;EVM0021671	4
S-48 vs H-48	Metabolism	ko00220	Arginine biosynthesis	0.0063	0.0046	1.38	0.330881	EVM0008422;EVM0012881;EVM0017516;EVM0018503	4
S-48 vs H-48	Metabolism	ko00910	Nitrogen metabolism	0.0063	0.005	1.26	0.393683	EVM0010630;EVM0012881;EVM0017516;EVM0021697	4
S-48 vs H-48	Metabolism	ko00590	Arachidonic acid metabolism	0.0063	0.0053	1.18	0.440231	EVM0013931;EVM0019136;EVM0022487;EVM0023135	4
S-48 vs H-48	Metabolism	ko00400	Phenylalanine, tyrosine and tryptophan biosynthesis	0.0063	0.0086	0.73	0.806493	EVM0010137;EVM0015870;EVM0016991;EVM0018100	4
S-48 vs H-48	Metabolism	ko00710	Carbon fixation in photosynthetic organisms	0.0063	0.0108	0.59	0.917388	EVM0008422;EVM0014034;EVM0018503;EVM0023493	4
S-48 vs H-48	Metabolism	ko00603	Glycosphingolipid biosynthesis - globo and isoglobo series	0.0047	0.002	2.34	0.133145	EVM0005880;EVM0008886;NewGene_7918	3
S-48 vs H-48	Metabolism	ko00944	Flavone and flavonol biosynthesis	0.0047	0.0029	1.64	0.274176	EVM0000926;EVM0014028;EVM0020966	3
S-48 vs H-48	Metabolism	ko00650	Butanoate metabolism	0.0047	0.0032	1.48	0.330966	EVM0008551;EVM0013447;EVM0014942	3
S-48 vs H-48	Metabolism	ko00565	Ether lipid metabolism	0.0047	0.0042	1.14	0.496423	EVM0011083;EVM0019136;EVM0020022	3
S-48 vs H-48	Metabolism	ko00640	Propanoate metabolism	0.0047	0.0059	0.81	0.728407	EVM0011427;EVM0011535;EVM0018282	3
S-48 vs H-48	Metabolism	ko00620	Pyruvate metabolism	0.0047	0.0135	0.35	0.993055	EVM0008551;EVM0010468;EVM0023493	3
S-48 vs H-48	Metabolism	ko00190	Oxidative phosphorylation	0.0047	0.0192	0.25	0.999695	EVM0006774;EVM0020395;EVM0024061	3
S-48 vs H-48	Metabolism	ko00998	Biosynthesis of various secondary metabolites - part 2	0.0032	0.0005	5.92	0.039774	EVM0009412;EVM0016114	2
S-48 vs H-48	Metabolism	ko00440	Phosphonate and phosphinate metabolism	0.0032	0.0012	2.69	0.167562	EVM0011083;EVM0020022	2
S-48 vs H-48	Metabolism	ko00591	Linoleic acid metabolism	0.0032	0.002	1.56	0.371136	EVM0002411;EVM0019136	2
S-48 vs H-48	Metabolism	ko00290	Valine, leucine and isoleucine biosynthesis	0.0032	0.0022	1.41	0.419998	EVM0004272;EVM0014942	2
S-48 vs H-48	Metabolism	ko00514	Other types of O-glycan biosynthesis	0.0032	0.0025	1.29	0.466844	EVM0002250;EVM0014972	2
S-48 vs H-48	Metabolism	ko00965	Betalain biosynthesis	0.0032	0.0027	1.18	0.511368	EVM0007282;EVM0013887	2
S-48 vs H-48	Metabolism	ko00905	Brassinosteroid biosynthesis	0.0032	0.0031	1.02	0.592767	EVM0010822;EVM0016611	2
S-48 vs H-48	Metabolism	ko00100	Steroid biosynthesis	0.0032	0.0041	0.78	0.737817	EVM0003202;EVM0012088	2
S-48 vs H-48	Metabolism	ko00563	Glycosylphosphatidylinositol (GPI)-anchor biosynthesis	0.0032	0.0047	0.67	0.807997	EVM0011978;EVM0022251	2
S-48 vs H-48	Metabolism	ko00790	Folate biosynthesis	0.0032	0.0048	0.66	0.81792	EVM0021629;EVM0023226	2
S-48 vs H-48	Metabolism	ko00062	Fatty acid elongation	0.0032	0.0049	0.64	0.827381	EVM0019600;EVM0023546	2
S-48 vs H-48	Metabolism	ko00770	Pantothenate and CoA biosynthesis	0.0032	0.005	0.63	0.836397	EVM0004272;EVM0014942	2
S-48 vs H-48	Metabolism	ko00450	Selenocompound metabolism	0.0032	0.0052	0.6	0.853163	EVM0010831;EVM0020266	2
S-48 vs H-48	Metabolism	ko00730	Thiamine metabolism	0.0032	0.0054	0.58	0.868349	EVM0015718;EVM0018730	2
S-48 vs H-48	Metabolism	ko00513	Various types of N-glycan biosynthesis	0.0032	0.006	0.53	0.90021	EVM0009877;NewGene_7918	2
S-48 vs H-48	Metabolism	ko00030	Pentose phosphate pathway	0.0032	0.0091	0.35	0.981671	EVM0001576;EVM0012312	2
S-48 vs H-48	Metabolism	ko00051	Fructose and mannose metabolism	0.0032	0.011	0.29	0.99392	EVM0004621;EVM0021416	2
S-48 vs H-48	Metabolism	ko00942	Anthocyanin biosynthesis	0.0016	0.0003	4.93	0.189394	EVM0005744	1
S-48 vs H-48	Metabolism	ko00430	Taurine and hypotaurine metabolism	0.0016	0.0004	3.7	0.244201	EVM0013447	1
S-48 vs H-48	Metabolism	ko00601	Glycosphingolipid biosynthesis - lacto and neolacto series	0.0016	0.0006	2.47	0.342964	EVM0005880	1
S-48 vs H-48	Metabolism	ko00901	Indole alkaloid biosynthesis	0.0016	0.0006	2.47	0.342964	EVM0000871	1
S-48 vs H-48	Metabolism	ko00660	C5-Branched dibasic acid metabolism	0.0016	0.0012	1.34	0.537099	EVM0014942	1
S-48 vs H-48	Metabolism	ko00750	Vitamin B6 metabolism	0.0016	0.0023	0.67	0.785923	EVM0002488	1
S-48 vs H-48	Metabolism	ko00670	One carbon pool by folate	0.0016	0.0028	0.57	0.838311	EVM0021629	1
S-48 vs H-48	Metabolism	ko00196	Photosynthesis - antenna proteins	0.0016	0.003	0.53	0.859488	EVM0004042	1
S-48 vs H-48	Metabolism	ko00740	Riboflavin metabolism	0.0016	0.0048	0.33	0.957444	EVM0008165	1
S-48 vs H-48	Metabolism	ko00760	Nicotinate and nicotinamide metabolism	0.0016	0.0054	0.29	0.972098	EVM0021400	1
S-48 vs H-48	Metabolism	ko00860	Porphyrin and chlorophyll metabolism	0.0016	0.0081	0.19	0.995208	EVM0011240	1
S-48 vs H-48	Organismal Systems	ko04626	Plant-pathogen interaction	0.1136	0.0913	1.24	0.0282967	EVM0000742;EVM0000767;EVM0000802;EVM0001035;EVM0001342;EVM0001355;EVM0001570;EVM0002560;EVM0002633;EVM0002667;EVM0003353;EVM0003643;EVM0004503;EVM0004607;EVM0004950;EVM0005363;EVM0005496;EVM0005584;EVM0005695;EVM0006375;EVM0006512;EVM0006704;EVM0007258;EVM0007751;EVM0007790;EVM0007869;EVM0008552;EVM0008656;EVM0009252;EVM0009641;EVM0010952;EVM0010985;EVM0011709;EVM0011759;EVM0012101;EVM0012111;EVM…	72
S-48 vs H-48	Organismal Systems	ko04712	Circadian rhythm - plant	0.011	0.014	0.79	0.791036	EVM0007714;EVM0010112;EVM0017483;EVM0017500;EVM0018449;EVM0018879;EVM0021366	7
Sum	/	/	/	/	/	/	/	/	634
S-96 vs H-96	Cellular Processes	ko04144	Endocytosis	0.0216	0.0344	0.63	0.995355	EVM0000083;EVM0003686;EVM0003985;EVM0004641;EVM0004842;EVM0005541;EVM0005709;EVM0006566;EVM0010700;EVM0012291;EVM0014222;EVM0015746;EVM0016323;EVM0017666;EVM0019061;EVM0019570;EVM0019577;EVM0020884;EVM0020950;EVM0022073;EVM0023002;EVM0023902	22
S-96 vs H-96	Cellular Processes	ko04146	Peroxisome	0.0197	0.0167	1.17	0.254425	EVM0002311;EVM0003002;EVM0004228;EVM0006444;EVM0006910;EVM0007056;EVM0007136;EVM0007320;EVM0009170;EVM0009244;EVM0009722;EVM0014919;EVM0016039;EVM0016066;EVM0019860;EVM0021469;EVM0022160;EVM0022208;EVM0022487;EVM0024007	20
S-96 vs H-96	Cellular Processes	ko04145	Phagosome	0.0108	0.0131	0.82	0.792891	EVM0002770;EVM0004049;EVM0005559;EVM0006566;EVM0008848;EVM0013234;EVM0013704;EVM0017666;EVM0017829;EVM0019159;EVM0019415	11
S-96 vs H-96	Cellular Processes	ko04136	Autophagy - other	0.0059	0.006	0.99	0.576069	EVM0000168;EVM0002619;EVM0007855;EVM0009855;EVM0012405;EVM0020669	6
S-96 vs H-96	Environmental Information Processing	ko04075	Plant hormone signal transduction	0.1013	0.0801	1.26	0.00601374	EVM0000007;EVM0000237;EVM0000529;EVM0001073;EVM0001744;EVM0001762;EVM0001954;EVM0002068;EVM0002195;EVM0002226;EVM0002236;EVM0002467;EVM0002633;EVM0002643;EVM0002675;EVM0002760;EVM0002878;EVM0002893;EVM0003439;EVM0003986;EVM0004491;EVM0004831;EVM0005127;EVM0005433;EVM0005584;EVM0005643;EVM0005669;EVM0005839;EVM0006058;EVM0006377;EVM0006447;EVM0006463;EVM0006546;EVM0006621;EVM0006792;EVM0006930;EVM…	103
S-96 vs H-96	Environmental Information Processing	ko04016	MAPK signaling pathway - plant	0.0708	0.0482	1.47	0.000453044	EVM0000007;EVM0000528;EVM0001073;EVM0001744;EVM0002195;EVM0002226;EVM0002633;EVM0002675;EVM0004101;EVM0004831;EVM0005123;EVM0005127;EVM0005262;EVM0005433;EVM0005584;EVM0005695;EVM0006058;EVM0006365;EVM0006447;EVM0006792;EVM0006910;EVM0006930;EVM0007007;EVM0007392;EVM0007595;EVM0008190;EVM0008194;EVM0008776;EVM0009054;EVM0009325;EVM0009566;EVM0010985;EVM0011023;EVM0011120;EVM0011300;EVM0011558;EVM…	72
S-96 vs H-96	Environmental Information Processing	ko02010	ABC transporters	0.0187	0.0151	1.23	0.196311	EVM0002019;EVM0003352;EVM0003663;EVM0004385;EVM0005626;EVM0010203;EVM0010298;EVM0010588;EVM0013346;EVM0014652;EVM0014829;EVM0016010;EVM0016105;EVM0018648;EVM0018887;EVM0019740;EVM0021795;EVM0022078;EVM0023607	19
S-96 vs H-96	Environmental Information Processing	ko04070	Phosphatidylinositol signaling system	0.0049	0.015	0.33	0.999613	EVM0000528;EVM0002523;EVM0007749;EVM0011886;EVM0015122	5
S-96 vs H-96	Genetic Information Processing	ko03030	DNA replication	0.0206	0.0078	2.65	1.92542e-05	EVM0000028;EVM0000986;EVM0001511;EVM0003739;EVM0004485;EVM0007544;EVM0010890;EVM0011720;EVM0011833;EVM0012582;EVM0014029;EVM0014925;EVM0015157;EVM0016184;EVM0016302;EVM0016957;EVM0018636;EVM0020309;EVM0021474;EVM0021982;NewGene_3466	21
S-96 vs H-96	Genetic Information Processing	ko03440	Homologous recombination	0.0206	0.0123	1.68	0.0113172	EVM0000391;EVM0000567;EVM0000986;EVM0001009;EVM0001511;EVM0003990;EVM0005109;EVM0006302;EVM0010410;EVM0011026;EVM0012098;EVM0012260;EVM0013874;EVM0014029;EVM0015157;EVM0017265;EVM0017421;EVM0018636;EVM0019321;EVM0019967;EVM0024114	21
S-96 vs H-96	Genetic Information Processing	ko04141	Protein processing in endoplasmic reticulum	0.0197	0.0403	0.49	0.999962	EVM0001041;EVM0001581;EVM0002239;EVM0003692;EVM0004842;EVM0005729;EVM0007634;EVM0007937;EVM0008848;EVM0009560;EVM0011018;EVM0011589;EVM0014205;EVM0015768;EVM0016323;EVM0016616;EVM0023002;NewGene_4673;NewGene_4674;NewGene_9849	20
S-96 vs H-96	Genetic Information Processing	ko04120	Ubiquitin mediated proteolysis	0.0187	0.0279	0.67	0.981563	EVM0001176;EVM0005729;EVM0006588;EVM0006932;EVM0007324;EVM0007417;EVM0008669;EVM0008801;EVM0009964;EVM0010086;EVM0010756;EVM0011018;EVM0013487;EVM0015855;EVM0018735;EVM0018837;EVM0019563;EVM0023627;EVM0023902	19
S-96 vs H-96	Genetic Information Processing	ko03013	RNA transport	0.0177	0.0324	0.55	0.999096	EVM0000448;EVM0002785;EVM0002863;EVM0003696;EVM0004709;EVM0004718;EVM0004841;EVM0008958;EVM0009016;EVM0009176;EVM0012371;EVM0015599;EVM0016484;EVM0018601;EVM0019666;EVM0020918;EVM0022014;NewGene_2934	18
S-96 vs H-96	Genetic Information Processing	ko03010	Ribosome	0.0177	0.0435	0.41	0.999999	EVM0001962;EVM0003594;EVM0004273;EVM0005703;EVM0007592;EVM0009104;EVM0010883;EVM0011566;EVM0013165;EVM0013487;EVM0015269;EVM0016144;EVM0016742;EVM0020295;EVM0020590;EVM0022425;EVM0022727;NewGene_6359	18
S-96 vs H-96	Genetic Information Processing	ko03420	Nucleotide excision repair	0.0138	0.0097	1.42	0.11221	EVM0000986;EVM0001511;EVM0003739;EVM0007634;EVM0008669;EVM0011720;EVM0011833;EVM0013848;EVM0014029;EVM0015157;EVM0015855;EVM0016302;EVM0018636;EVM0020309	14
S-96 vs H-96	Genetic Information Processing	ko03430	Mismatch repair	0.0128	0.0063	2.03	0.00931666	EVM0000427;EVM0000986;EVM0001511;EVM0009090;EVM0011720;EVM0011833;EVM0013848;EVM0014029;EVM0014258;EVM0015157;EVM0015859;EVM0016302;EVM0018636	13
S-96 vs H-96	Genetic Information Processing	ko03040	Spliceosome	0.0128	0.0387	0.33	1	EVM0002808;EVM0003820;EVM0004250;EVM0004372;EVM0004842;EVM0004855;EVM0007271;EVM0010528;EVM0010950;EVM0015508;EVM0016323;EVM0023002;EVM0023367	13
S-96 vs H-96	Genetic Information Processing	ko03410	Base excision repair	0.0108	0.0075	1.45	0.132278	EVM0001511;EVM0002378;EVM0003739;EVM0006014;EVM0010189;EVM0011833;EVM0014029;EVM0016302;EVM0018021;EVM0020309;EVM0022736	11
S-96 vs H-96	Genetic Information Processing	ko03008	Ribosome biogenesis in eukaryotes	0.0108	0.016	0.68	0.943146	EVM0006168;EVM0009176;EVM0009229;EVM0010333;EVM0010903;EVM0011229;EVM0011463;EVM0013804;EVM0015297;EVM0023157;EVM0023868	11
S-96 vs H-96	Genetic Information Processing	ko03018	RNA degradation	0.0098	0.0213	0.46	0.998949	EVM0001985;EVM0004794;EVM0006168;EVM0007223;EVM0012692;EVM0016191;EVM0017447;EVM0021160;EVM0022742;NewGene_6947	10
S-96 vs H-96	Genetic Information Processing	ko00970	Aminoacyl-tRNA biosynthesis	0.0079	0.012	0.65	0.933416	EVM0001005;EVM0005819;EVM0006160;EVM0011717;EVM0012517;EVM0013937;EVM0014371;EVM0021714	8
S-96 vs H-96	Genetic Information Processing	ko03060	Protein export	0.0049	0.0094	0.52	0.96868	EVM0007937;EVM0008848;EVM0018382;EVM0020586;EVM0021232	5
S-96 vs H-96	Genetic Information Processing	ko03050	Proteasome	0.0039	0.0086	0.46	0.980889	EVM0009159;EVM0017567;EVM0021253;EVM0023953	4
S-96 vs H-96	Genetic Information Processing	ko03015	mRNA surveillance pathway	0.0039	0.0193	0.2	0.999998	EVM0003708;EVM0005765;EVM0015214;EVM0022562	4
S-96 vs H-96	Genetic Information Processing	ko03022	Basal transcription factors	0.0029	0.0087	0.34	0.995211	EVM0016304;EVM0017775;NewGene_6545	3
S-96 vs H-96	Genetic Information Processing	ko03020	RNA polymerase	0.002	0.0055	0.35	0.981473	EVM0008209;EVM0017858	2
S-96 vs H-96	Genetic Information Processing	ko04130	SNARE interactions in vesicular transport	0.002	0.0063	0.31	0.990777	EVM0004631;EVM0005092	2
S-96 vs H-96	Metabolism	ko00500	Starch and sucrose metabolism	0.0639	0.039	1.64	3.47959e-05	EVM0000269;EVM0001125;EVM0001196;EVM0001262;EVM0001778;EVM0001793;EVM0001917;EVM0003057;EVM0003295;EVM0003615;EVM0003890;EVM0004475;EVM0004600;EVM0005474;EVM0005603;EVM0005708;EVM0007429;EVM0007591;EVM0007675;EVM0007690;EVM0007973;EVM0008102;EVM0008818;EVM0009472;EVM0009937;EVM0010636;EVM0010964;EVM0011028;EVM0011608;EVM0011791;EVM0011989;EVM0012436;EVM0012561;EVM0013299;EVM0014654;EVM0014700;EVM…	65
S-96 vs H-96	Metabolism	ko00040	Pentose and glucuronate interconversions	0.0462	0.0283	1.64	0.000428077	EVM0000078;EVM0001312;EVM0001641;EVM0002790;EVM0003093;EVM0004621;EVM0006216;EVM0006290;EVM0006350;EVM0006389;EVM0008005;EVM0008452;EVM0008467;EVM0009139;EVM0009424;EVM0010355;EVM0010541;EVM0011360;EVM0012096;EVM0012769;EVM0012816;EVM0013617;EVM0014327;EVM0014674;EVM0014869;EVM0015618;EVM0016018;EVM0017031;EVM0017309;EVM0017347;EVM0017469;EVM0017526;EVM0017730;EVM0019521;EVM0019654;EVM0019866;EVM…	47
S-96 vs H-96	Metabolism	ko00940	Phenylpropanoid biosynthesis	0.0393	0.0307	1.28	0.059207	EVM0000527;EVM0002522;EVM0002632;EVM0002869;EVM0004193;EVM0005034;EVM0005690;EVM0005708;EVM0006800;EVM0007591;EVM0008882;EVM0010054;EVM0010508;EVM0010964;EVM0010971;EVM0010984;EVM0012221;EVM0012325;EVM0012815;EVM0013299;EVM0014468;EVM0015438;EVM0016937;EVM0017418;EVM0017924;EVM0018528;EVM0019485;EVM0019701;EVM0019971;EVM0020801;EVM0021591;EVM0021891;EVM0022337;EVM0022779;EVM0023465;NewGene_3229;N…	40
S-96 vs H-96	Metabolism	ko01200	Carbon metabolism	0.0393	0.0396	0.99	0.541077	EVM0000743;EVM0000865;EVM0001576;EVM0001860;EVM0003002;EVM0003442;EVM0004055;EVM0004456;EVM0004604;EVM0004794;EVM0005399;EVM0006783;EVM0006910;EVM0007320;EVM0007624;EVM0007843;EVM0008551;EVM0009309;EVM0011674;EVM0012012;EVM0012312;EVM0012692;EVM0014034;EVM0015539;EVM0016039;EVM0016838;EVM0017037;EVM0017447;EVM0018476;EVM0018503;EVM0018915;EVM0019182;EVM0019781;EVM0019791;EVM0019988;EVM0021469;EVM…	40
S-96 vs H-96	Metabolism	ko01230	Biosynthesis of amino acids	0.0364	0.0369	0.99	0.562711	EVM0001040;EVM0001576;EVM0001860;EVM0002297;EVM0002374;EVM0003002;EVM0004604;EVM0004794;EVM0005610;EVM0005701;EVM0006783;EVM0007843;EVM0007865;EVM0008712;EVM0010375;EVM0011674;EVM0012012;EVM0012692;EVM0014034;EVM0014497;EVM0014942;EVM0015539;EVM0015870;EVM0016759;EVM0016991;EVM0017034;EVM0017447;EVM0017578;EVM0018476;EVM0018503;EVM0019182;EVM0019354;EVM0019791;EVM0020394;EVM0021532;EVM0022226;EVM…	37
S-96 vs H-96	Metabolism	ko00520	Amino sugar and nucleotide sugar metabolism	0.0324	0.027	1.2	0.149576	EVM0000377;EVM0000511;EVM0001793;EVM0004906;EVM0004938;EVM0005923;EVM0007672;EVM0008438;EVM0008467;EVM0010537;EVM0011036;EVM0011769;EVM0012381;EVM0012561;EVM0012769;EVM0013985;EVM0014938;EVM0016216;EVM0016614;EVM0017347;EVM0017469;EVM0017993;EVM0019122;EVM0019514;EVM0019857;EVM0020352;EVM0020688;EVM0021154;EVM0021598;EVM0023943;EVM0023949;NewGene_1084;NewGene_5407	33
S-96 vs H-96	Metabolism	ko00052	Galactose metabolism	0.0256	0.0157	1.63	0.00797838	EVM0001778;EVM0003057;EVM0003275;EVM0003338;EVM0004239;EVM0004262;EVM0004344;EVM0004794;EVM0005553;EVM0005603;EVM0006892;EVM0007369;EVM0007429;EVM0008886;EVM0009472;EVM0011769;EVM0013898;EVM0016605;EVM0018150;EVM0019779;EVM0020230;EVM0021482;EVM0022367;EVM0022886;EVM0022888;EVM0023263	26
S-96 vs H-96	Metabolism	ko00010	Glycolysis / Gluconeogenesis	0.0256	0.0224	1.14	0.264174	EVM0000743;EVM0000865;EVM0001860;EVM0004204;EVM0004604;EVM0004794;EVM0007843;EVM0008551;EVM0008734;EVM0009139;EVM0010348;EVM0012012;EVM0012312;EVM0012692;EVM0014034;EVM0014327;EVM0017447;EVM0018476;EVM0018915;EVM0019182;EVM0019791;EVM0021532;EVM0022226;EVM0023263;EVM0023589;NewGene_7630	26
S-96 vs H-96	Metabolism	ko00592	alpha-Linolenic acid metabolism	0.0246	0.0092	2.68	2.57468e-06	EVM0000683;EVM0001947;EVM0002516;EVM0003994;EVM0004529;EVM0004727;EVM0004946;EVM0005021;EVM0005464;EVM0006145;EVM0006571;EVM0007478;EVM0008516;EVM0013380;EVM0013637;EVM0014458;EVM0014786;EVM0015819;EVM0015934;EVM0016039;EVM0016880;EVM0017821;EVM0019136;EVM0020159;EVM0021912	25
S-96 vs H-96	Metabolism	ko00564	Glycerophospholipid metabolism	0.0226	0.0171	1.33	0.0964748	EVM0000683;EVM0001947;EVM0002516;EVM0002885;EVM0003932;EVM0004641;EVM0004727;EVM0004946;EVM0005021;EVM0006571;EVM0008135;EVM0008516;EVM0010700;EVM0011083;EVM0012550;EVM0013380;EVM0014458;EVM0015934;EVM0018898;EVM0019136;EVM0019195;EVM0020159;EVM0023236	23
S-96 vs H-96	Metabolism	ko00561	Glycerolipid metabolism	0.0226	0.0183	1.23	0.169209	EVM0002885;EVM0003275;EVM0004204;EVM0004946;EVM0006571;EVM0007415;EVM0007745;EVM0008770;EVM0008886;EVM0009139;EVM0009853;EVM0011587;EVM0011635;EVM0013710;EVM0014327;EVM0017181;EVM0018150;EVM0018898;EVM0019195;EVM0019227;EVM0020158;EVM0023236;EVM0024108	23
S-96 vs H-96	Metabolism	ko00460	Cyanoamino acid metabolism	0.0197	0.0126	1.56	0.0281706	EVM0000577;EVM0001185;EVM0002065;EVM0003083;EVM0004911;EVM0005708;EVM0006783;EVM0007591;EVM0008983;EVM0010964;EVM0011674;EVM0013299;EVM0016307;EVM0016937;EVM0021591;NewGene_3229;NewGene_4747;NewGene_4845;NewGene_5206;NewGene_5550	20
S-96 vs H-96	Metabolism	ko00270	Cysteine and methionine metabolism	0.0197	0.0149	1.32	0.120396	EVM0001057;EVM0002374;EVM0003635;EVM0004027;EVM0007326;EVM0008712;EVM0010137;EVM0010375;EVM0010831;EVM0013351;EVM0013733;EVM0015539;EVM0016838;EVM0018554;EVM0018926;EVM0019950;EVM0020394;EVM0021846;EVM0023415;EVM0023977	20
S-96 vs H-96	Metabolism	ko00941	Flavonoid biosynthesis	0.0177	0.0082	2.16	0.00120336	EVM0001293;EVM0005770;EVM0006800;EVM0007906;EVM0010112;EVM0010508;EVM0010984;EVM0012325;EVM0013903;EVM0014468;EVM0015408;EVM0015438;EVM0016468;EVM0019701;EVM0019971;EVM0022337;EVM0022942;EVM0023082	18
S-96 vs H-96	Metabolism	ko00908	Zeatin biosynthesis	0.0157	0.0058	2.73	0.000126495	EVM0001175;EVM0007069;EVM0008451;EVM0009459;EVM0010929;EVM0011430;EVM0011516;EVM0014701;EVM0017148;EVM0017874;EVM0018037;EVM0018893;EVM0020774;EVM0021466;NewGene_2706;NewGene_5514	16
S-96 vs H-96	Metabolism	ko00380	Tryptophan metabolism	0.0157	0.009	1.76	0.0172059	EVM0000647;EVM0002440;EVM0003491;EVM0004204;EVM0004456;EVM0006910;EVM0007774;EVM0008892;EVM0010133;EVM0010753;EVM0012528;EVM0015411;EVM0018762;EVM0018963;EVM0020176;EVM0020405	16
S-96 vs H-96	Metabolism	ko00511	Other glycan degradation	0.0157	0.012	1.31	0.160658	EVM0003338;EVM0004281;EVM0005621;EVM0005894;EVM0006892;EVM0006900;EVM0007369;EVM0007693;EVM0010537;EVM0011338;EVM0015065;EVM0019510;EVM0021320;EVM0022367;NewGene_4649;NewGene_8957	16
S-96 vs H-96	Metabolism	ko00620	Pyruvate metabolism	0.0157	0.0135	1.16	0.299965	EVM0000743;EVM0000865;EVM0004055;EVM0004204;EVM0004456;EVM0005399;EVM0007843;EVM0008551;EVM0009309;EVM0012012;EVM0016838;EVM0017037;EVM0018476;EVM0018915;EVM0019791;EVM0023493	16
S-96 vs H-96	Metabolism	ko00900	Terpenoid backbone biosynthesis	0.0147	0.0082	1.8	0.0170243	EVM0000502;EVM0002331;EVM0004456;EVM0006106;EVM0006811;EVM0006844;EVM0007185;EVM0007414;EVM0010480;EVM0010550;EVM0015407;EVM0017950;EVM0019860;EVM0020464;NewGene_935	15
S-96 vs H-96	Metabolism	ko00073	Cutin, suberine and wax biosynthesis	0.0138	0.0087	1.57	0.056554	EVM0001322;EVM0001404;EVM0002490;EVM0006941;EVM0007452;EVM0009931;EVM0014919;EVM0015476;EVM0017878;EVM0019502;EVM0019972;EVM0022133;EVM0022459;EVM0022693	14
S-96 vs H-96	Metabolism	ko00350	Tyrosine metabolism	0.0138	0.009	1.54	0.0668415	EVM0000647;EVM0008734;EVM0010137;EVM0012048;EVM0012883;EVM0014026;EVM0014497;EVM0018259;EVM0019950;EVM0020405;EVM0023264;EVM0023589;NewGene_4667;NewGene_599	14
S-96 vs H-96	Metabolism	ko00053	Ascorbate and aldarate metabolism	0.0138	0.0095	1.45	0.0977393	EVM0001333;EVM0004204;EVM0006872;EVM0008467;EVM0009065;EVM0012413;EVM0012769;EVM0017347;EVM0017469;EVM0018160;EVM0018671;EVM0023172;EVM0023943;NewGene_5407	14
S-96 vs H-96	Metabolism	ko00280	Valine, leucine and isoleucine degradation	0.0138	0.0098	1.4	0.119896	EVM0004204;EVM0004228;EVM0004456;EVM0007774;EVM0007830;EVM0007836;EVM0009674;EVM0010469;EVM0010550;EVM0012152;EVM0019754;EVM0019988;EVM0020527;EVM0023777	14
S-96 vs H-96	Metabolism	ko00906	Carotenoid biosynthesis	0.0128	0.0076	1.69	0.0399284	EVM0000693;EVM0002663;EVM0004730;EVM0004874;EVM0007011;EVM0011921;EVM0012270;EVM0012438;EVM0012745;EVM0016193;EVM0020162;EVM0023036;EVM0023432	13
S-96 vs H-96	Metabolism	ko00330	Arginine and proline metabolism	0.0128	0.0081	1.58	0.0637514	EVM0002702;EVM0003491;EVM0003635;EVM0004204;EVM0006019;EVM0007326;EVM0008328;EVM0010960;EVM0013351;EVM0013733;EVM0013792;EVM0018963;EVM0021438	13
S-96 vs H-96	Metabolism	ko01212	Fatty acid metabolism	0.0128	0.011	1.16	0.323574	EVM0004055;EVM0004456;EVM0005399;EVM0007774;EVM0009309;EVM0009722;EVM0015128;EVM0016039;EVM0017037;EVM0018096;EVM0019545;EVM0020804;EVM0024007	13
S-96 vs H-96	Metabolism	ko00630	Glyoxylate and dicarboxylate metabolism	0.0128	0.0115	1.11	0.388498	EVM0004214;EVM0004456;EVM0006783;EVM0006910;EVM0007320;EVM0007624;EVM0008551;EVM0011576;EVM0011674;EVM0016838;EVM0018503;EVM0021469;EVM0023984	13
S-96 vs H-96	Metabolism	ko00230	Purine metabolism	0.0128	0.0204	0.63	0.978897	EVM0001576;EVM0005223;EVM0005497;EVM0007843;EVM0008495;EVM0011786;EVM0012012;EVM0016127;EVM0016883;EVM0017624;EVM0018476;EVM0019791;NewGene_5997	13
S-96 vs H-96	Metabolism	ko00400	Phenylalanine, tyrosine and tryptophan biosynthesis	0.0118	0.0086	1.37	0.163427	EVM0001040;EVM0002297;EVM0005610;EVM0007865;EVM0010137;EVM0014497;EVM0015870;EVM0016759;EVM0016991;EVM0017578;EVM0019354;EVM0019950	12
S-96 vs H-96	Metabolism	ko00240	Pyrimidine metabolism	0.0118	0.0102	1.15	0.345824	EVM0003302;EVM0005497;EVM0007312;EVM0010162;EVM0011786;EVM0014796;EVM0016127;EVM0016883;EVM0017626;EVM0017960;EVM0021629;NewGene_9644	12
S-96 vs H-96	Metabolism	ko00710	Carbon fixation in photosynthetic organisms	0.0118	0.0108	1.1	0.414252	EVM0000743;EVM0000865;EVM0001860;EVM0007624;EVM0014034;EVM0016838;EVM0018503;EVM0018915;EVM0019182;EVM0021532;EVM0022226;EVM0023493	12
S-96 vs H-96	Metabolism	ko00051	Fructose and mannose metabolism	0.0118	0.011	1.07	0.441809	EVM0001860;EVM0004621;EVM0004794;EVM0004906;EVM0006389;EVM0010348;EVM0013985;EVM0017586;EVM0021416;EVM0021532;EVM0022226;NewGene_7630	12
S-96 vs H-96	Metabolism	ko00945	Stilbenoid, diarylheptanoid and gingerol biosynthesis	0.0108	0.0046	2.36	0.00505521	EVM0006800;EVM0009985;EVM0010508;EVM0010984;EVM0012325;EVM0014468;EVM0015438;EVM0019701;EVM0019971;EVM0022188;EVM0022337	11
S-96 vs H-96	Metabolism	ko00740	Riboflavin metabolism	0.0108	0.0048	2.25	0.0072964	EVM0010472;EVM0011765;EVM0016001;EVM0017445;EVM0017624;EVM0018629;EVM0019273;EVM0019656;EVM0020574;EVM0024019;NewGene_7916	11
S-96 vs H-96	Metabolism	ko00360	Phenylalanine metabolism	0.0108	0.0067	1.61	0.0743108	EVM0000647;EVM0003491;EVM0007774;EVM0010137;EVM0014026;EVM0014497;EVM0017924;EVM0018963;EVM0019950;EVM0020405;EVM0023264	11
S-96 vs H-96	Metabolism	ko00950	Isoquinoline alkaloid biosynthesis	0.0108	0.0067	1.61	0.0743108	EVM0000647;EVM0007220;EVM0010137;EVM0012883;EVM0017069;EVM0018701;EVM0019077;EVM0019950;EVM0020405;NewGene_4667;NewGene_599	11
S-96 vs H-96	Metabolism	ko00480	Glutathione metabolism	0.0108	0.0156	0.69	0.929824	EVM0002988;EVM0003002;EVM0006872;EVM0011786;EVM0016883;EVM0017245;EVM0017557;EVM0018160;EVM0019450;EVM0021316;EVM0021438	11
S-96 vs H-96	Metabolism	ko00562	Inositol phosphate metabolism	0.0108	0.0156	0.69	0.929824	EVM0000938;EVM0002523;EVM0007749;EVM0009065;EVM0009913;EVM0010824;EVM0011886;EVM0015122;EVM0018671;EVM0022226;EVM0023172	11
S-96 vs H-96	Metabolism	ko00590	Arachidonic acid metabolism	0.0098	0.0053	1.84	0.0395178	EVM0002311;EVM0004946;EVM0006444;EVM0006571;EVM0007056;EVM0009244;EVM0019136;EVM0022160;EVM0022208;EVM0022487	10
S-96 vs H-96	Metabolism	ko00061	Fatty acid biosynthesis	0.0098	0.008	1.23	0.292719	EVM0004055;EVM0005399;EVM0009309;EVM0009722;EVM0015128;EVM0017037;EVM0018096;EVM0019545;EVM0020804;EVM0024007	10
S-96 vs H-96	Metabolism	ko00600	Sphingolipid metabolism	0.0098	0.0092	1.07	0.457746	EVM0003275;EVM0003338;EVM0004133;EVM0006892;EVM0007369;EVM0008886;EVM0013389;EVM0017237;EVM0018150;EVM0022367	10
S-96 vs H-96	Metabolism	ko00944	Flavone and flavonol biosynthesis	0.0088	0.0029	3.07	0.00153094	EVM0000926;EVM0007906;EVM0009240;EVM0013903;EVM0014028;EVM0016339;EVM0016468;EVM0020966;NewGene_4655	9
S-96 vs H-96	Metabolism	ko00650	Butanoate metabolism	0.0088	0.0032	2.77	0.00346779	EVM0004228;EVM0004456;EVM0007774;EVM0008551;EVM0010550;EVM0012843;EVM0014942;EVM0020873;EVM0023460	9
S-96 vs H-96	Metabolism	ko00640	Propanoate metabolism	0.0088	0.0059	1.51	0.136146	EVM0004055;EVM0004456;EVM0005399;EVM0007774;EVM0009309;EVM0016039;EVM0017037;EVM0019754;EVM0019988	9
S-96 vs H-96	Metabolism	ko00310	Lysine degradation	0.0088	0.006	1.48	0.147597	EVM0000317;EVM0000830;EVM0004204;EVM0004456;EVM0004496;EVM0007774;EVM0016066;EVM0017995;EVM0019126	9
S-96 vs H-96	Metabolism	ko00071	Fatty acid degradation	0.0088	0.0066	1.34	0.225373	EVM0004204;EVM0004456;EVM0007774;EVM0008734;EVM0009722;EVM0016039;EVM0022459;EVM0023589;EVM0024007	9
S-96 vs H-96	Metabolism	ko00030	Pentose phosphate pathway	0.0088	0.0091	0.98	0.582156	EVM0001576;EVM0001860;EVM0003442;EVM0004794;EVM0010348;EVM0012312;EVM0019781;EVM0021532;NewGene_7630	9
S-96 vs H-96	Metabolism	ko00531	Glycosaminoglycan degradation	0.0079	0.0064	1.23	0.323278	EVM0000097;EVM0003338;EVM0006892;EVM0007369;EVM0010537;EVM0011563;EVM0018155;EVM0022367	8
S-96 vs H-96	Metabolism	ko00860	Porphyrin and chlorophyll metabolism	0.0079	0.0081	0.97	0.590374	EVM0002872;EVM0002919;EVM0003973;EVM0005391;EVM0009217;EVM0013443;EVM0014007;EVM0023539	8
S-96 vs H-96	Metabolism	ko00260	Glycine, serine and threonine metabolism	0.0079	0.0096	0.82	0.773721	EVM0004604;EVM0006783;EVM0007320;EVM0011674;EVM0016066;EVM0017578;EVM0018503;EVM0021469	8
S-96 vs H-96	Metabolism	ko00565	Ether lipid metabolism	0.0069	0.0042	1.66	0.123297	EVM0003932;EVM0004641;EVM0004946;EVM0006571;EVM0010700;EVM0011083;EVM0019136	7
S-96 vs H-96	Metabolism	ko00904	Diterpenoid biosynthesis	0.0069	0.0053	1.29	0.295799	EVM0000874;EVM0008437;EVM0011369;EVM0012757;EVM0013885;EVM0018660;NewGene_3687	7
S-96 vs H-96	Metabolism	ko00410	beta-Alanine metabolism	0.0069	0.0065	1.06	0.497064	EVM0004204;EVM0006019;EVM0007774;EVM0010960;EVM0016039;EVM0019988;EVM0020873	7
S-96 vs H-96	Metabolism	ko00130	Ubiquinone and other terpenoid-quinone biosynthesis	0.0069	0.0069	0.99	0.566807	EVM0005690;EVM0010137;EVM0013564;EVM0014026;EVM0019950;EVM0019971;EVM0023264	7
S-96 vs H-96	Metabolism	ko00450	Selenocompound metabolism	0.0059	0.0052	1.13	0.441859	EVM0001057;EVM0010228;EVM0010375;EVM0010831;EVM0019741;EVM0020266	6
S-96 vs H-96	Metabolism	ko00020	Citrate cycle (TCA cycle)	0.0059	0.009	0.66	0.904895	EVM0000743;EVM0000865;EVM0003002;EVM0012001;EVM0016838;EVM0019695	6
S-96 vs H-96	Metabolism	ko00190	Oxidative phosphorylation	0.0059	0.0192	0.31	0.999952	EVM0006774;EVM0007719;EVM0012393;EVM0012999;EVM0020395;EVM0023063	6
S-96 vs H-96	Metabolism	ko00603	Glycosphingolipid biosynthesis - globo and isoglobo series	0.0049	0.002	2.43	0.0473948	EVM0003275;EVM0008886;EVM0010537;EVM0018150;EVM0019806	5
S-96 vs H-96	Metabolism	ko00965	Betalain biosynthesis	0.0049	0.0027	1.84	0.126914	EVM0000647;EVM0009567;EVM0016145;EVM0020405;EVM0023633	5
S-96 vs H-96	Metabolism	ko00905	Brassinosteroid biosynthesis	0.0049	0.0031	1.59	0.20018	EVM0001198;EVM0003499;EVM0007916;EVM0014206;EVM0021961	5
S-96 vs H-96	Metabolism	ko00909	Sesquiterpenoid and triterpenoid biosynthesis	0.0049	0.0038	1.28	0.350841	EVM0000200;EVM0000305;EVM0006717;EVM0010981;NewGene_3721	5
S-96 vs H-96	Metabolism	ko00902	Monoterpenoid biosynthesis	0.0049	0.0043	1.15	0.440417	EVM0003104;EVM0004375;EVM0005449;EVM0020781;EVM0021746	5
S-96 vs H-96	Metabolism	ko00604	Glycosphingolipid biosynthesis - ganglio series	0.0049	0.0048	1.02	0.547479	EVM0003338;EVM0006892;EVM0007369;EVM0010537;EVM0022367	5
S-96 vs H-96	Metabolism	ko00062	Fatty acid elongation	0.0049	0.0049	1	0.567726	EVM0001891;EVM0004537;EVM0005457;EVM0007084;EVM0019600	5
S-96 vs H-96	Metabolism	ko00910	Nitrogen metabolism	0.0049	0.005	0.98	0.587497	EVM0003571;EVM0004214;EVM0007272;EVM0012204;EVM0016863	5
S-96 vs H-96	Metabolism	ko00730	Thiamine metabolism	0.0049	0.0054	0.9	0.661324	EVM0000502;EVM0001242;EVM0006844;EVM0011017;EVM0020464	5
S-96 vs H-96	Metabolism	ko00960	Tropane, piperidine and pyridine alkaloid biosynthesis	0.0049	0.0054	0.9	0.661324	EVM0008554;EVM0010137;EVM0014497;EVM0018349;EVM0019950	5
S-96 vs H-96	Metabolism	ko00250	Alanine, aspartate and glutamate metabolism	0.0049	0.0067	0.73	0.827592	EVM0005701;EVM0007320;EVM0018503;EVM0020873;EVM0021469	5
S-96 vs H-96	Metabolism	ko01210	2-Oxocarboxylic acid metabolism	0.0049	0.0088	0.56	0.954806	EVM0000577;EVM0003002;EVM0008892;EVM0014942;EVM0018503	5
S-96 vs H-96	Metabolism	ko00591	Linoleic acid metabolism	0.0039	0.002	1.94	0.143146	EVM0004946;EVM0006571;EVM0019136;EVM0021912	4
S-96 vs H-96	Metabolism	ko00402	Benzoxazinoid biosynthesis	0.0039	0.0023	1.68	0.210192	EVM0000342;EVM0005597;EVM0021092;EVM0022013	4
S-96 vs H-96	Metabolism	ko00340	Histidine metabolism	0.0039	0.0028	1.42	0.309549	EVM0004204;EVM0014497;EVM0017034;EVM0017804	4
S-96 vs H-96	Metabolism	ko00670	One carbon pool by folate	0.0039	0.0028	1.42	0.309549	EVM0006783;EVM0008524;EVM0011674;EVM0021629	4
S-96 vs H-96	Metabolism	ko00920	Sulfur metabolism	0.0039	0.0039	1	0.58053	EVM0008712;EVM0013428;EVM0015539;EVM0023439	4
S-96 vs H-96	Metabolism	ko00100	Steroid biosynthesis	0.0039	0.0041	0.97	0.602265	EVM0004946;EVM0006571;EVM0010981;EVM0021635	4
S-96 vs H-96	Metabolism	ko00563	Glycosylphosphatidylinositol (GPI)-anchor biosynthesis	0.0039	0.0047	0.84	0.717474	EVM0003611;EVM0011978;EVM0016401;EVM0024085	4
S-96 vs H-96	Metabolism	ko00760	Nicotinate and nicotinamide metabolism	0.0039	0.0054	0.72	0.81838	EVM0001722;EVM0003936;EVM0016635;EVM0020379	4
S-96 vs H-96	Metabolism	ko00998	Biosynthesis of various secondary metabolites - part 2	0.0029	0.0005	5.53	0.0107391	EVM0009412;EVM0014446;EVM0016114	3
S-96 vs H-96	Metabolism	ko00072	Synthesis and degradation of ketone bodies	0.0029	0.001	3.07	0.0647903	EVM0004228;EVM0004456;EVM0010550	3
S-96 vs H-96	Metabolism	ko00943	Isoflavonoid biosynthesis	0.0029	0.0014	2.13	0.159862	EVM0009240;EVM0016339;NewGene_4655	3
S-96 vs H-96	Metabolism	ko00196	Photosynthesis - antenna proteins	0.0029	0.003	0.99	0.598311	EVM0016721;EVM0018277;EVM0020048	3
S-96 vs H-96	Metabolism	ko00513	Various types of N-glycan biosynthesis	0.0029	0.006	0.49	0.950993	EVM0007891;EVM0009877;EVM0010537	3
S-96 vs H-96	Metabolism	ko00903	Limonene and pinene degradation	0.002	0.0009	2.31	0.212245	EVM0004204;EVM0007774	2
S-96 vs H-96	Metabolism	ko00966	Glucosinolate biosynthesis	0.002	0.0018	1.09	0.564227	EVM0000577;EVM0008892	2
S-96 vs H-96	Metabolism	ko00790	Folate biosynthesis	0.002	0.0048	0.41	0.963308	EVM0018629;EVM0021629	2
S-96 vs H-96	Metabolism	ko00770	Pantothenate and CoA biosynthesis	0.002	0.005	0.39	0.969766	EVM0004204;EVM0014942	2
S-96 vs H-96	Metabolism	ko00942	Anthocyanin biosynthesis	0.001	0.0003	3.07	0.291303	EVM0012552	1
S-96 vs H-96	Metabolism	ko00430	Taurine and hypotaurine metabolism	0.001	0.0004	2.31	0.368166	EVM0020873	1
S-96 vs H-96	Metabolism	ko00601	Glycosphingolipid biosynthesis - lacto and neolacto series	0.001	0.0006	1.54	0.497807	EVM0019806	1
S-96 vs H-96	Metabolism	ko00440	Phosphonate and phosphinate metabolism	0.001	0.0012	0.84	0.717224	EVM0011083	1
S-96 vs H-96	Metabolism	ko00660	C5-Branched dibasic acid metabolism	0.001	0.0012	0.84	0.717224	EVM0014942	1
S-96 vs H-96	Metabolism	ko00290	Valine, leucine and isoleucine biosynthesis	0.001	0.0022	0.44	0.91043	EVM0014942	1
S-96 vs H-96	Metabolism	ko00750	Vitamin B6 metabolism	0.001	0.0023	0.42	0.920164	EVM0023741	1
S-96 vs H-96	Metabolism	ko01040	Biosynthesis of unsaturated fatty acids	0.001	0.0032	0.31	0.968208	EVM0016039	1
S-96 vs H-96	Metabolism	ko00220	Arginine biosynthesis	0.001	0.0046	0.21	0.992892	EVM0018503	1
S-96 vs H-96	Metabolism	ko00195	Photosynthesis	0.001	0.007	0.14	0.999501	EVM0012430	1
S-96 vs H-96	Metabolism	ko00510	N-Glycan biosynthesis	0.001	0.0082	0.12	0.99986	EVM0012618	1
S-96 vs H-96	Organismal Systems	ko04626	Plant-pathogen interaction	0.0836	0.0913	0.92	0.830817	EVM0000007;EVM0000528;EVM0000565;EVM0001361;EVM0001439;EVM0001570;EVM0001891;EVM0002633;EVM0002675;EVM0004029;EVM0004537;EVM0004545;EVM0005127;EVM0005141;EVM0005457;EVM0005496;EVM0005584;EVM0005695;EVM0006020;EVM0006039;EVM0006433;EVM0006657;EVM0007007;EVM0007084;EVM0007392;EVM0007472;EVM0007595;EVM0009325;EVM0009620;EVM0009634;EVM0009861;EVM0010042;EVM0010985;EVM0011110;EVM0011117;EVM0011431;EVM…	85
S-96 vs H-96	Organismal Systems	ko04712	Circadian rhythm - plant	0.0167	0.014	1.2	0.251191	EVM0001082;EVM0003065;EVM0003213;EVM0007714;EVM0008051;EVM0010112;EVM0014238;EVM0015408;EVM0017500;EVM0018080;EVM0018879;EVM0018976;EVM0019440;EVM0022519;EVM0022964;EVM0023157;EVM0023554	17
Sum	/	/	/	/	/	/	/	/	1017
S-144 vs H-144	Cellular Processes	ko04144	Endocytosis	0.0286	0.0344	0.83	0.784997	EVM0004641;EVM0004842;EVM0005541;EVM0012291;EVM0015746;EVM0015760;EVM0016968;EVM0018351;EVM0018620;EVM0020884;EVM0021743;EVM0023002	12
S-144 vs H-144	Cellular Processes	ko04145	Phagosome	0.0143	0.0131	1.09	0.472564	EVM0000089;EVM0005168;EVM0013234;EVM0013704;EVM0015651;EVM0019415	6
S-144 vs H-144	Cellular Processes	ko04146	Peroxisome	0.0143	0.0167	0.86	0.708971	EVM0004228;EVM0006910;EVM0009170;EVM0016066;EVM0019860;EVM0022487	6
S-144 vs H-144	Cellular Processes	ko04136	Autophagy - other	0.0048	0.006	0.8	0.720928	EVM0009726;EVM0012405	2
S-144 vs H-144	Environmental Information Processing	ko04075	Plant hormone signal transduction	0.0955	0.0801	1.19	0.137226	EVM0000007;EVM0000237;EVM0001073;EVM0001762;EVM0001954;EVM0002068;EVM0002195;EVM0003816;EVM0003986;EVM0005669;EVM0006792;EVM0007007;EVM0007957;EVM0009566;EVM0009980;EVM0010179;EVM0011706;EVM0012216;EVM0012474;EVM0012940;EVM0012953;EVM0013020;EVM0013301;EVM0013332;EVM0013438;EVM0013749;EVM0014081;EVM0015255;EVM0017348;EVM0017487;EVM0017583;EVM0018120;EVM0018733;EVM0020027;EVM0020274;EVM0021681;EVM…	40
S-144 vs H-144	Environmental Information Processing	ko04016	MAPK signaling pathway - plant	0.0811	0.0482	1.68	0.00192317	EVM0000007;EVM0001073;EVM0002195;EVM0003565;EVM0003816;EVM0004101;EVM0004607;EVM0005123;EVM0005262;EVM0006365;EVM0006792;EVM0006910;EVM0007007;EVM0008806;EVM0009325;EVM0009566;EVM0009980;EVM0010985;EVM0011023;EVM0012953;EVM0012991;EVM0013386;EVM0013438;EVM0013760;EVM0014617;EVM0017348;EVM0017487;EVM0017583;EVM0018642;EVM0019271;EVM0020027;EVM0020274;EVM0020412;EVM0023228	34
S-144 vs H-144	Environmental Information Processing	ko02010	ABC transporters	0.0239	0.0151	1.58	0.103008	EVM0000831;EVM0003533;EVM0010588;EVM0011301;EVM0014652;EVM0016105;EVM0018726;EVM0019740;EVM0021795;EVM0023607	10
S-144 vs H-144	Environmental Information Processing	ko04070	Phosphatidylinositol signaling system	0.0072	0.015	0.48	0.95472	EVM0011420;EVM0015122;EVM0018280	3
S-144 vs H-144	Genetic Information Processing	ko04141	Protein processing in endoplasmic reticulum	0.0573	0.0403	1.42	0.0517557	EVM0000117;EVM0000518;EVM0001041;EVM0001623;EVM0003692;EVM0004842;EVM0007937;EVM0008327;EVM0009695;EVM0010427;EVM0010680;EVM0010803;EVM0011589;EVM0013369;EVM0013783;EVM0014205;EVM0014792;EVM0015768;EVM0016782;EVM0021743;EVM0023002;EVM0023601;NewGene_8927;NewGene_9849	24
S-144 vs H-144	Genetic Information Processing	ko03030	DNA replication	0.0263	0.0078	3.37	0.00036092	EVM0000028;EVM0004485;EVM0010890;EVM0011720;EVM0012582;EVM0016184;EVM0016957;EVM0018636;EVM0020309;EVM0021474;NewGene_3466	11
S-144 vs H-144	Genetic Information Processing	ko03440	Homologous recombination	0.0263	0.0123	2.14	0.013576	EVM0001009;EVM0005109;EVM0006834;EVM0007188;EVM0010410;EVM0011270;EVM0012260;EVM0014643;EVM0018636;EVM0019321;EVM0019967	11
S-144 vs H-144	Genetic Information Processing	ko04120	Ubiquitin mediated proteolysis	0.0215	0.0279	0.77	0.834379	EVM0001176;EVM0004339;EVM0004708;EVM0006932;EVM0007417;EVM0010086;EVM0010218;EVM0015835;EVM0018735	9
S-144 vs H-144	Genetic Information Processing	ko03013	RNA transport	0.0191	0.0324	0.59	0.965547	EVM0004709;EVM0004841;EVM0008327;EVM0012371;EVM0015265;EVM0018601;EVM0020066;EVM0020918	8
S-144 vs H-144	Genetic Information Processing	ko03040	Spliceosome	0.0191	0.0387	0.49	0.993118	EVM0002808;EVM0004842;EVM0007271;EVM0010950;EVM0017017;EVM0021743;EVM0022945;EVM0023002	8
S-144 vs H-144	Genetic Information Processing	ko03020	RNA polymerase	0.0072	0.0055	1.29	0.412142	EVM0008209;NewGene_7817;NewGene_816	3
S-144 vs H-144	Genetic Information Processing	ko03430	Mismatch repair	0.0072	0.0063	1.14	0.494536	EVM0009090;EVM0011720;EVM0018636	3
S-144 vs H-144	Genetic Information Processing	ko03420	Nucleotide excision repair	0.0072	0.0097	0.74	0.779327	EVM0011720;EVM0018636;EVM0020309	3
S-144 vs H-144	Genetic Information Processing	ko00970	Aminoacyl-tRNA biosynthesis	0.0072	0.012	0.59	0.886405	EVM0005819;EVM0020080;EVM0021714	3
S-144 vs H-144	Genetic Information Processing	ko03008	Ribosome biogenesis in eukaryotes	0.0072	0.016	0.45	0.966774	EVM0000888;EVM0011463;NewGene_8796	3
S-144 vs H-144	Genetic Information Processing	ko03410	Base excision repair	0.0048	0.0075	0.64	0.826694	EVM0018021;EVM0020309	2
S-144 vs H-144	Genetic Information Processing	ko03050	Proteasome	0.0048	0.0086	0.55	0.882895	EVM0009159;EVM0021253	2
S-144 vs H-144	Genetic Information Processing	ko03022	Basal transcription factors	0.0048	0.0087	0.55	0.887068	EVM0016304;EVM0017775	2
S-144 vs H-144	Genetic Information Processing	ko03015	mRNA surveillance pathway	0.0048	0.0193	0.25	0.99773	EVM0003708;EVM0020066	2
S-144 vs H-144	Genetic Information Processing	ko04130	SNARE interactions in vesicular transport	0.0024	0.0063	0.38	0.933113	EVM0004631	1
S-144 vs H-144	Genetic Information Processing	ko03060	Protein export	0.0024	0.0094	0.25	0.982413	EVM0007937	1
S-144 vs H-144	Genetic Information Processing	ko03018	RNA degradation	0.0024	0.0213	0.11	0.999903	EVM0020066	1
S-144 vs H-144	Genetic Information Processing	ko03010	Ribosome	0.0024	0.0435	0.05	1	EVM0020295	1
S-144 vs H-144	Metabolism	ko00040	Pentose and glucuronate interconversions	0.0525	0.0283	1.86	0.00373731	EVM0001833;EVM0008467;EVM0009139;EVM0010541;EVM0012769;EVM0012816;EVM0014674;EVM0015618;EVM0017031;EVM0017469;EVM0019654;EVM0019694;EVM0019866;EVM0020006;EVM0021313;EVM0021957;EVM0022927;EVM0023255;EVM0023943;NewGene_2379;NewGene_5407;NewGene_8036	22
S-144 vs H-144	Metabolism	ko01230	Biosynthesis of amino acids	0.043	0.0369	1.16	0.284896	EVM0001860;EVM0004446;EVM0004989;EVM0005701;EVM0007843;EVM0009488;EVM0010375;EVM0012034;EVM0014034;EVM0014942;EVM0015539;EVM0015625;EVM0016153;EVM0016759;EVM0017034;EVM0018696;EVM0019354;EVM0020341	18
S-144 vs H-144	Metabolism	ko00940	Phenylpropanoid biosynthesis	0.0406	0.0307	1.32	0.146461	EVM0002150;EVM0002982;EVM0004193;EVM0005034;EVM0010964;EVM0010984;EVM0011902;EVM0012325;EVM0015438;EVM0017497;EVM0017674;EVM0017924;EVM0019971;EVM0020801;EVM0022779;EVM0023465;NewGene_4448	17
S-144 vs H-144	Metabolism	ko00500	Starch and sucrose metabolism	0.0406	0.039	1.04	0.470012	EVM0001125;EVM0001262;EVM0003295;EVM0007690;EVM0010636;EVM0010964;EVM0011028;EVM0014654;EVM0017126;EVM0018633;EVM0020350;EVM0022475;EVM0023287;EVM0023654;EVM0023842;NewGene_216;NewGene_4448	17
S-144 vs H-144	Metabolism	ko01200	Carbon metabolism	0.0358	0.0396	0.91	0.69324	EVM0001860;EVM0004055;EVM0004446;EVM0004989;EVM0005832;EVM0006910;EVM0007843;EVM0008392;EVM0008551;EVM0009488;EVM0014034;EVM0015539;EVM0018696;EVM0018915;EVM0020341	15
S-144 vs H-144	Metabolism	ko00010	Glycolysis / Gluconeogenesis	0.031	0.0224	1.39	0.146246	EVM0001860;EVM0004446;EVM0007843;EVM0008392;EVM0008551;EVM0008734;EVM0009139;EVM0009488;EVM0010348;EVM0014034;EVM0018696;EVM0018915;EVM0020341	13
S-144 vs H-144	Metabolism	ko00520	Amino sugar and nucleotide sugar metabolism	0.031	0.027	1.15	0.341686	EVM0000810;EVM0004938;EVM0005242;EVM0008467;EVM0012769;EVM0013975;EVM0014938;EVM0017469;EVM0019122;EVM0019319;EVM0023756;EVM0023943;NewGene_5407	13
S-144 vs H-144	Metabolism	ko00053	Ascorbate and aldarate metabolism	0.0263	0.0095	2.77	0.00195369	EVM0008467;EVM0009065;EVM0009807;EVM0012343;EVM0012769;EVM0017469;EVM0018246;EVM0018671;EVM0023172;EVM0023943;NewGene_5407	11
S-144 vs H-144	Metabolism	ko00270	Cysteine and methionine metabolism	0.0215	0.0149	1.44	0.174014	EVM0001057;EVM0009493;EVM0010137;EVM0010375;EVM0010831;EVM0015539;EVM0018554;EVM0018926;EVM0023977	9
S-144 vs H-144	Metabolism	ko00906	Carotenoid biosynthesis	0.0191	0.0076	2.52	0.0134306	EVM0000693;EVM0002663;EVM0012438;EVM0016193;EVM0020162;EVM0023036;EVM0023432;NewGene_1669	8
S-144 vs H-144	Metabolism	ko00941	Flavonoid biosynthesis	0.0191	0.0082	2.33	0.0211074	EVM0002150;EVM0007906;EVM0010984;EVM0012325;EVM0013903;EVM0015438;EVM0016468;EVM0019971	8
S-144 vs H-144	Metabolism	ko00592	alpha-Linolenic acid metabolism	0.0191	0.0092	2.08	0.0377753	EVM0000683;EVM0006571;EVM0015934;EVM0016880;EVM0019136;EVM0020159;EVM0021912;EVM0022424	8
S-144 vs H-144	Metabolism	ko00052	Galactose metabolism	0.0191	0.0157	1.22	0.334907	EVM0003275;EVM0004239;EVM0004262;EVM0006892;EVM0007996;EVM0013898;EVM0018150;EVM0020230	8
S-144 vs H-144	Metabolism	ko00908	Zeatin biosynthesis	0.0167	0.0058	2.9	0.00973621	EVM0000239;EVM0002740;EVM0011516;EVM0014701;EVM0017148;EVM0018037;EVM0019447	7
S-144 vs H-144	Metabolism	ko00360	Phenylalanine metabolism	0.0167	0.0067	2.49	0.0216352	EVM0000647;EVM0002982;EVM0010137;EVM0014026;EVM0017674;EVM0017924;EVM0020405	7
S-144 vs H-144	Metabolism	ko00511	Other glycan degradation	0.0167	0.012	1.39	0.240634	EVM0004281;EVM0005894;EVM0006892;EVM0007996;EVM0015065;EVM0015514;EVM0015615	7
S-144 vs H-144	Metabolism	ko00620	Pyruvate metabolism	0.0167	0.0135	1.23	0.33969	EVM0004055;EVM0005832;EVM0007843;EVM0008392;EVM0008551;EVM0018915;EVM0020341	7
S-144 vs H-144	Metabolism	ko00564	Glycerophospholipid metabolism	0.0167	0.0171	0.98	0.577219	EVM0000683;EVM0004641;EVM0006571;EVM0011083;EVM0015934;EVM0019136;EVM0020159	7
S-144 vs H-144	Metabolism	ko00944	Flavone and flavonol biosynthesis	0.0143	0.0029	4.97	0.00101884	EVM0000926;EVM0007906;EVM0013903;EVM0016468;EVM0020966;NewGene_4655	6
S-144 vs H-144	Metabolism	ko00945	Stilbenoid, diarylheptanoid and gingerol biosynthesis	0.0143	0.0046	3.12	0.0115014	EVM0002150;EVM0010984;EVM0012325;EVM0015438;EVM0019971;EVM0022188	6
S-144 vs H-144	Metabolism	ko00900	Terpenoid backbone biosynthesis	0.0143	0.0082	1.74	0.129009	EVM0007414;EVM0010480;EVM0010550;EVM0015407;EVM0019860;NewGene_935	6
S-144 vs H-144	Metabolism	ko00350	Tyrosine metabolism	0.0143	0.009	1.6	0.172377	EVM0000647;EVM0008734;EVM0010137;EVM0012048;EVM0014026;EVM0020405	6
S-144 vs H-144	Metabolism	ko00710	Carbon fixation in photosynthetic organisms	0.0143	0.0108	1.33	0.296587	EVM0001860;EVM0005832;EVM0009488;EVM0014034;EVM0018696;EVM0018915	6
S-144 vs H-144	Metabolism	ko00630	Glyoxylate and dicarboxylate metabolism	0.0143	0.0115	1.24	0.352271	EVM0002251;EVM0004989;EVM0006910;EVM0008551;EVM0013758;EVM0017362	6
S-144 vs H-144	Metabolism	ko00562	Inositol phosphate metabolism	0.0143	0.0156	0.92	0.640867	EVM0009065;EVM0011420;EVM0015122;EVM0018280;EVM0018671;EVM0023172	6
S-144 vs H-144	Metabolism	ko00340	Histidine metabolism	0.0119	0.0028	4.31	0.00524738	EVM0012034;EVM0015625;EVM0016153;EVM0017034;EVM0017804	5
S-144 vs H-144	Metabolism	ko00740	Riboflavin metabolism	0.0119	0.0048	2.49	0.0490037	EVM0008165;EVM0008925;EVM0018629;EVM0020574;EVM0024019	5
S-144 vs H-144	Metabolism	ko00450	Selenocompound metabolism	0.0119	0.0052	2.28	0.0663311	EVM0001057;EVM0010375;EVM0010831;EVM0019741;EVM0020266	5
S-144 vs H-144	Metabolism	ko00950	Isoquinoline alkaloid biosynthesis	0.0119	0.0067	1.78	0.149572	EVM0000647;EVM0001275;EVM0010137;EVM0013115;EVM0020405	5
S-144 vs H-144	Metabolism	ko00280	Valine, leucine and isoleucine degradation	0.0119	0.0098	1.22	0.393087	EVM0004228;EVM0005378;EVM0008181;EVM0010469;EVM0010550	5
S-144 vs H-144	Metabolism	ko00240	Pyrimidine metabolism	0.0119	0.0102	1.17	0.428799	EVM0010162;EVM0011786;EVM0017438;EVM0017626;NewGene_9644	5
S-144 vs H-144	Metabolism	ko00561	Glycerolipid metabolism	0.0119	0.0183	0.65	0.888519	EVM0003275;EVM0006571;EVM0009139;EVM0011635;EVM0018150	5
S-144 vs H-144	Metabolism	ko00230	Purine metabolism	0.0119	0.0204	0.59	0.933405	EVM0007843;EVM0011786;EVM0020341;EVM0020438;NewGene_5997	5
S-144 vs H-144	Metabolism	ko00591	Linoleic acid metabolism	0.0095	0.002	4.71	0.00891495	EVM0002411;EVM0006571;EVM0019136;EVM0021912	4
S-144 vs H-144	Metabolism	ko00650	Butanoate metabolism	0.0095	0.0032	2.98	0.042937	EVM0004228;EVM0008551;EVM0010550;EVM0014942	4
S-144 vs H-144	Metabolism	ko00565	Ether lipid metabolism	0.0095	0.0042	2.3	0.0946782	EVM0004641;EVM0006571;EVM0011083;EVM0019136	4
S-144 vs H-144	Metabolism	ko00902	Monoterpenoid biosynthesis	0.0095	0.0043	2.24	0.10169	EVM0003104;EVM0004375;EVM0012671;EVM0021746	4
S-144 vs H-144	Metabolism	ko00130	Ubiquinone and other terpenoid-quinone biosynthesis	0.0095	0.0069	1.38	0.330511	EVM0010137;EVM0014026;EVM0019971;EVM0022943	4
S-144 vs H-144	Metabolism	ko00020	Citrate cycle (TCA cycle)	0.0095	0.009	1.07	0.520923	EVM0004989;EVM0008392;EVM0012001;EVM0019695	4
S-144 vs H-144	Metabolism	ko00380	Tryptophan metabolism	0.0095	0.009	1.07	0.520923	EVM0000647;EVM0006910;EVM0010753;EVM0020405	4
S-144 vs H-144	Metabolism	ko00600	Sphingolipid metabolism	0.0095	0.0092	1.04	0.539651	EVM0003275;EVM0006892;EVM0007996;EVM0018150	4
S-144 vs H-144	Metabolism	ko00460	Cyanoamino acid metabolism	0.0095	0.0126	0.76	0.779246	EVM0000577;EVM0010964;EVM0017803;NewGene_4448	4
S-144 vs H-144	Metabolism	ko00480	Glutathione metabolism	0.0095	0.0156	0.61	0.896867	EVM0011786;EVM0012343;EVM0017245;EVM0017557	4
S-144 vs H-144	Metabolism	ko00590	Arachidonic acid metabolism	0.0072	0.0053	1.34	0.387786	EVM0006571;EVM0019136;EVM0022487	3
S-144 vs H-144	Metabolism	ko00531	Glycosaminoglycan degradation	0.0072	0.0064	1.12	0.505847	EVM0006892;EVM0007996;EVM0011563	3
S-144 vs H-144	Metabolism	ko00061	Fatty acid biosynthesis	0.0072	0.008	0.9	0.657685	EVM0004055;EVM0016800;EVM0018096	3
S-144 vs H-144	Metabolism	ko00400	Phenylalanine, tyrosine and tryptophan biosynthesis	0.0072	0.0086	0.83	0.708172	EVM0010137;EVM0016759;EVM0019354	3
S-144 vs H-144	Metabolism	ko01210	2-Oxocarboxylic acid metabolism	0.0072	0.0088	0.81	0.723679	EVM0000577;EVM0004989;EVM0014942	3
S-144 vs H-144	Metabolism	ko00030	Pentose phosphate pathway	0.0072	0.0091	0.79	0.738537	EVM0001860;EVM0010348;EVM0018696	3
S-144 vs H-144	Metabolism	ko00051	Fructose and mannose metabolism	0.0072	0.011	0.65	0.845223	EVM0001860;EVM0010348;EVM0018696	3
S-144 vs H-144	Metabolism	ko01212	Fatty acid metabolism	0.0072	0.011	0.65	0.845223	EVM0004055;EVM0016800;EVM0018096	3
S-144 vs H-144	Metabolism	ko00190	Oxidative phosphorylation	0.0072	0.0192	0.37	0.988606	EVM0006774;EVM0012999;EVM0020395	3
S-144 vs H-144	Metabolism	ko00072	Synthesis and degradation of ketone bodies	0.0048	0.001	4.97	0.0581975	EVM0004228;EVM0010550	2
S-144 vs H-144	Metabolism	ko00603	Glycosphingolipid biosynthesis - globo and isoglobo series	0.0048	0.002	2.36	0.207399	EVM0003275;EVM0018150	2
S-144 vs H-144	Metabolism	ko00402	Benzoxazinoid biosynthesis	0.0048	0.0023	2.04	0.257648	EVM0000342;EVM0005597	2
S-144 vs H-144	Metabolism	ko00965	Betalain biosynthesis	0.0048	0.0027	1.79	0.308059	EVM0000647;EVM0020405	2
S-144 vs H-144	Metabolism	ko00909	Sesquiterpenoid and triterpenoid biosynthesis	0.0048	0.0038	1.24	0.482514	EVM0006717;NewGene_3721	2
S-144 vs H-144	Metabolism	ko00100	Steroid biosynthesis	0.0048	0.0041	1.18	0.511337	EVM0006571;EVM0015558	2
S-144 vs H-144	Metabolism	ko00604	Glycosphingolipid biosynthesis - ganglio series	0.0048	0.0048	0.99	0.603583	EVM0006892;EVM0007996	2
S-144 vs H-144	Metabolism	ko00904	Diterpenoid biosynthesis	0.0048	0.0053	0.9	0.661028	EVM0011369;EVM0013885	2
S-144 vs H-144	Metabolism	ko00760	Nicotinate and nicotinamide metabolism	0.0048	0.0054	0.88	0.671682	EVM0001722;EVM0021400	2
S-144 vs H-144	Metabolism	ko00960	Tropane, piperidine and pyridine alkaloid biosynthesis	0.0048	0.0054	0.88	0.671682	EVM0002791;EVM0010137	2
S-144 vs H-144	Metabolism	ko00310	Lysine degradation	0.0048	0.006	0.8	0.720928	EVM0016066;EVM0019126	2
S-144 vs H-144	Metabolism	ko00250	Alanine, aspartate and glutamate metabolism	0.0048	0.0067	0.71	0.779293	EVM0005701;EVM0017803	2
S-144 vs H-144	Metabolism	ko00330	Arginine and proline metabolism	0.0048	0.0081	0.59	0.859822	EVM0002702;EVM0010960	2
S-144 vs H-144	Metabolism	ko00260	Glycine, serine and threonine metabolism	0.0048	0.0096	0.5	0.915803	EVM0004446;EVM0016066	2
S-144 vs H-144	Metabolism	ko00440	Phosphonate and phosphinate metabolism	0.0024	0.0012	2.04	0.395257	EVM0011083	1
S-144 vs H-144	Metabolism	ko00660	C5-Branched dibasic acid metabolism	0.0024	0.0012	2.04	0.395257	EVM0014942	1
S-144 vs H-144	Metabolism	ko00943	Isoflavonoid biosynthesis	0.0024	0.0014	1.72	0.448141	NewGene_4655	1
S-144 vs H-144	Metabolism	ko00966	Glucosinolate biosynthesis	0.0024	0.0018	1.32	0.540467	EVM0000577	1
S-144 vs H-144	Metabolism	ko00290	Valine, leucine and isoleucine biosynthesis	0.0024	0.0022	1.07	0.617377	EVM0014942	1
S-144 vs H-144	Metabolism	ko00905	Brassinosteroid biosynthesis	0.0024	0.0031	0.77	0.734799	EVM0007916	1
S-144 vs H-144	Metabolism	ko01040	Biosynthesis of unsaturated fatty acids	0.0024	0.0032	0.75	0.746682	EVM0016800	1
S-144 vs H-144	Metabolism	ko00920	Sulfur metabolism	0.0024	0.0039	0.61	0.816245	EVM0015539	1
S-144 vs H-144	Metabolism	ko00563	Glycosylphosphatidylinositol (GPI)-anchor biosynthesis	0.0024	0.0047	0.51	0.866738	EVM0011978	1
S-144 vs H-144	Metabolism	ko00790	Folate biosynthesis	0.0024	0.0048	0.5	0.872719	EVM0018629	1
S-144 vs H-144	Metabolism	ko00770	Pantothenate and CoA biosynthesis	0.0024	0.005	0.48	0.883889	EVM0014942	1
S-144 vs H-144	Metabolism	ko00910	Nitrogen metabolism	0.0024	0.005	0.48	0.883889	EVM0016863	1
S-144 vs H-144	Metabolism	ko00640	Propanoate metabolism	0.0024	0.0059	0.41	0.919606	EVM0004055	1
S-144 vs H-144	Metabolism	ko00410	beta-Alanine metabolism	0.0024	0.0065	0.37	0.938991	EVM0010960	1
S-144 vs H-144	Metabolism	ko00071	Fatty acid degradation	0.0024	0.0066	0.36	0.941734	EVM0008734	1
S-144 vs H-144	Organismal Systems	ko04626	Plant-pathogen interaction	0.0811	0.0913	0.89	0.792563	EVM0000007;EVM0000518;EVM0001342;EVM0001439;EVM0001570;EVM0004029;EVM0004518;EVM0004607;EVM0005434;EVM0005496;EVM0006793;EVM0007007;EVM0007258;EVM0007472;EVM0008806;EVM0009325;EVM0009634;EVM0010985;EVM0011594;EVM0012335;EVM0013805;EVM0015606;EVM0015768;EVM0016723;EVM0016758;EVM0016908;EVM0017349;EVM0019271;EVM0019774;EVM0020027;EVM0021540;EVM0021547;EVM0023228;NewGene_4342	34
S-144 vs H-144	Organismal Systems	ko04712	Circadian rhythm - plant	0.0143	0.014	1.03	0.534377	EVM0003065;EVM0003213;EVM0017500;EVM0018449;EVM0018879;EVM0022964	6
Sum	/	/	/	/	/	/	/	/	419
S-192 vs H-192	Cellular Processes	ko04144	Endocytosis	0.0267	0.0344	0.77	0.817176	EVM0003686;EVM0003985;EVM0004206;EVM0014560;EVM0015488;EVM0018620;EVM0019428;EVM0021743	8
S-192 vs H-192	Cellular Processes	ko04146	Peroxisome	0.0233	0.0167	1.39	0.2373	EVM0007320;EVM0016066;EVM0017676;EVM0019860;EVM0021469;EVM0022208;EVM0022487	7
S-192 vs H-192	Cellular Processes	ko04145	Phagosome	0.0067	0.0131	0.51	0.908539	EVM0005559;EVM0007275	2
S-192 vs H-192	Environmental Information Processing	ko04016	MAPK signaling pathway - plant	0.0833	0.0482	1.73	0.00527442	EVM0001073;EVM0002045;EVM0002195;EVM0002864;EVM0003565;EVM0004101;EVM0004284;EVM0004674;EVM0005695;EVM0006792;EVM0007007;EVM0009431;EVM0010985;EVM0011023;EVM0014523;EVM0017487;EVM0017583;EVM0019123;EVM0020111;EVM0020274;EVM0021349;EVM0021559;EVM0022558;EVM0024069;NewGene_8288	25
S-192 vs H-192	Environmental Information Processing	ko04075	Plant hormone signal transduction	0.08	0.0801	1	0.533473	EVM0001073;EVM0001954;EVM0001982;EVM0002045;EVM0002195;EVM0002760;EVM0002893;EVM0004674;EVM0006719;EVM0006792;EVM0007007;EVM0007957;EVM0009409;EVM0012940;EVM0013800;EVM0014523;EVM0015469;EVM0016194;EVM0017487;EVM0017583;EVM0018120;EVM0020049;EVM0020274;EVM0021751	24
S-192 vs H-192	Environmental Information Processing	ko02010	ABC transporters	0.0467	0.0151	3.08	0.000174442	EVM0000870;EVM0003533;EVM0004820;EVM0011056;EVM0011301;EVM0013828;EVM0016105;EVM0017475;EVM0021539;EVM0021795;EVM0023282;EVM0023607;NewGene_7293;NewGene_9595	14
S-192 vs H-192	Environmental Information Processing	ko04070	Phosphatidylinositol signaling system	0.0033	0.015	0.22	0.990132	EVM0000349	1
S-192 vs H-192	Genetic Information Processing	ko04141	Protein processing in endoplasmic reticulum	0.0333	0.0403	0.83	0.77504	EVM0001041;EVM0006923;EVM0007634;EVM0010680;EVM0013369;EVM0013783;EVM0021743;EVM0024098;NewGene_4673;NewGene_4674	10
S-192 vs H-192	Genetic Information Processing	ko03040	Spliceosome	0.03	0.0387	0.78	0.827297	EVM0004250;EVM0006061;EVM0007662;EVM0010950;EVM0012134;EVM0017017;EVM0021743;EVM0022089;EVM0023337	9
S-192 vs H-192	Genetic Information Processing	ko03440	Homologous recombination	0.01	0.0123	0.82	0.717243	EVM0001009;EVM0010049;EVM0011026	3
S-192 vs H-192	Genetic Information Processing	ko03018	RNA degradation	0.01	0.0213	0.47	0.957501	EVM0002901;EVM0015507;EVM0022163	3
S-192 vs H-192	Genetic Information Processing	ko03010	Ribosome	0.01	0.0435	0.23	0.999853	EVM0001370;EVM0001653;EVM0003286	3
S-192 vs H-192	Genetic Information Processing	ko03022	Basal transcription factors	0.0067	0.0087	0.76	0.743298	EVM0017775;NewGene_8014	2
S-192 vs H-192	Genetic Information Processing	ko03420	Nucleotide excision repair	0.0067	0.0097	0.69	0.793426	EVM0007634;NewGene_7319	2
S-192 vs H-192	Genetic Information Processing	ko03008	Ribosome biogenesis in eukaryotes	0.0067	0.016	0.42	0.95573	EVM0009229;EVM0011463	2
S-192 vs H-192	Genetic Information Processing	ko04120	Ubiquitin mediated proteolysis	0.0067	0.0279	0.24	0.998245	EVM0001176;EVM0019896	2
S-192 vs H-192	Genetic Information Processing	ko03030	DNA replication	0.0033	0.0078	0.43	0.907654	EVM0010890	1
S-192 vs H-192	Genetic Information Processing	ko03050	Proteasome	0.0033	0.0086	0.39	0.928954	EVM0014900	1
S-192 vs H-192	Genetic Information Processing	ko00970	Aminoacyl-tRNA biosynthesis	0.0033	0.012	0.28	0.975167	EVM0008713	1
S-192 vs H-192	Genetic Information Processing	ko03013	RNA transport	0.0033	0.0324	0.1	0.999957	EVM0020918	1
S-192 vs H-192	Metabolism	ko00940	Phenylpropanoid biosynthesis	0.0533	0.0307	1.74	0.0224989	EVM0000963;EVM0001328;EVM0002483;EVM0002632;EVM0004073;EVM0005034;EVM0012325;EVM0012339;EVM0015438;EVM0015557;EVM0016571;EVM0016707;EVM0020801;NewGene_1465;NewGene_4748;NewGene_7809	16
S-192 vs H-192	Metabolism	ko00500	Starch and sucrose metabolism	0.05	0.039	1.28	0.194775	EVM0001125;EVM0001917;EVM0003295;EVM0004127;EVM0008818;EVM0010636;EVM0011608;EVM0013596;EVM0018689;EVM0020179;EVM0021171;EVM0023654;EVM0023842;NewGene_4748;NewGene_7809	15
S-192 vs H-192	Metabolism	ko00040	Pentose and glucuronate interconversions	0.0467	0.0283	1.65	0.0451624	EVM0001833;EVM0005065;EVM0006216;EVM0008452;EVM0010355;EVM0010541;EVM0015618;EVM0016931;EVM0017031;EVM0017730;EVM0019654;EVM0019866;EVM0022927;EVM0023943	14
S-192 vs H-192	Metabolism	ko01230	Biosynthesis of amino acids	0.0367	0.0369	0.99	0.552389	EVM0001860;EVM0004604;EVM0005701;EVM0008619;EVM0010353;EVM0010375;EVM0011977;EVM0012034;EVM0012881;EVM0015539;EVM0019354	11
S-192 vs H-192	Metabolism	ko00592	alpha-Linolenic acid metabolism	0.03	0.0092	3.27	0.00164625	EVM0000683;EVM0002516;EVM0004946;EVM0007597;EVM0013709;EVM0015934;EVM0020159;EVM0021912;EVM0022424	9
S-192 vs H-192	Metabolism	ko00564	Glycerophospholipid metabolism	0.03	0.0171	1.76	0.0710314	EVM0000683;EVM0002516;EVM0003037;EVM0004946;EVM0007597;EVM0013709;EVM0015934;EVM0020159;EVM0023236	9
S-192 vs H-192	Metabolism	ko01200	Carbon metabolism	0.03	0.0396	0.76	0.845533	EVM0001860;EVM0004604;EVM0007320;EVM0010353;EVM0014566;EVM0015539;EVM0017676;EVM0018915;EVM0021469	9
S-192 vs H-192	Metabolism	ko00511	Other glycan degradation	0.0267	0.012	2.21	0.0282095	EVM0004281;EVM0006900;EVM0008379;EVM0014848;EVM0015514;EVM0015615;EVM0021320;EVM0023762	8
S-192 vs H-192	Metabolism	ko00480	Glutathione metabolism	0.0267	0.0156	1.71	0.0961274	EVM0001224;EVM0003923;EVM0008532;EVM0010770;EVM0015249;EVM0020523;EVM0021316;EVM0022676	8
S-192 vs H-192	Metabolism	ko00520	Amino sugar and nucleotide sugar metabolism	0.0267	0.027	0.99	0.56425	EVM0008438;EVM0018017;EVM0019319;EVM0020179;EVM0020688;EVM0021568;EVM0023943;NewGene_8288	8
S-192 vs H-192	Metabolism	ko00906	Carotenoid biosynthesis	0.0233	0.0076	3.08	0.00737412	EVM0000693;EVM0002663;EVM0004874;EVM0012438;EVM0016193;EVM0020162;EVM0023432	7
S-192 vs H-192	Metabolism	ko00052	Galactose metabolism	0.0233	0.0157	1.49	0.191244	EVM0004127;EVM0004239;EVM0005418;EVM0006994;EVM0009977;EVM0020230;EVM0023762	7
S-192 vs H-192	Metabolism	ko00902	Monoterpenoid biosynthesis	0.02	0.0043	4.69	0.00156173	EVM0003104;EVM0021746;EVM0021989;NewGene_7108;NewGene_9766;NewGene_9767	6
S-192 vs H-192	Metabolism	ko00941	Flavonoid biosynthesis	0.02	0.0082	2.44	0.0362893	EVM0000963;EVM0012325;EVM0015438;EVM0016571;EVM0017483;NewGene_1465	6
S-192 vs H-192	Metabolism	ko00053	Ascorbate and aldarate metabolism	0.02	0.0095	2.11	0.0651509	EVM0003698;EVM0009807;EVM0018246;EVM0018671;EVM0023172;EVM0023943	6
S-192 vs H-192	Metabolism	ko00260	Glycine, serine and threonine metabolism	0.02	0.0096	2.08	0.0680265	EVM0004604;EVM0007320;EVM0008619;EVM0010353;EVM0016066;EVM0021469	6
S-192 vs H-192	Metabolism	ko00270	Cysteine and methionine metabolism	0.02	0.0149	1.34	0.291049	EVM0008619;EVM0010137;EVM0010193;EVM0010375;EVM0015539;EVM0023977	6
S-192 vs H-192	Metabolism	ko00561	Glycerolipid metabolism	0.02	0.0183	1.09	0.473412	EVM0003037;EVM0004946;EVM0005418;EVM0008770;EVM0016734;EVM0023236	6
S-192 vs H-192	Metabolism	ko00010	Glycolysis / Gluconeogenesis	0.02	0.0224	0.89	0.668141	EVM0001860;EVM0004604;EVM0008734;EVM0010353;EVM0014566;EVM0018915	6
S-192 vs H-192	Metabolism	ko00945	Stilbenoid, diarylheptanoid and gingerol biosynthesis	0.0167	0.0046	3.64	0.0115202	EVM0000963;EVM0012325;EVM0015438;EVM0016571;NewGene_1465	5
S-192 vs H-192	Metabolism	ko00960	Tropane, piperidine and pyridine alkaloid biosynthesis	0.0167	0.0054	3.07	0.0228874	EVM0000564;EVM0008554;EVM0010137;EVM0018349;EVM0021170	5
S-192 vs H-192	Metabolism	ko00908	Zeatin biosynthesis	0.0167	0.0058	2.9	0.0285374	EVM0011516;EVM0012570;EVM0017140;EVM0021505;NewGene_5513	5
S-192 vs H-192	Metabolism	ko00630	Glyoxylate and dicarboxylate metabolism	0.0167	0.0115	1.45	0.263594	EVM0007320;EVM0012881;EVM0017362;EVM0017676;EVM0021469	5
S-192 vs H-192	Metabolism	ko00450	Selenocompound metabolism	0.0133	0.0052	2.55	0.0707112	EVM0002510;EVM0010375;EVM0015700;EVM0016745	4
S-192 vs H-192	Metabolism	ko00250	Alanine, aspartate and glutamate metabolism	0.0133	0.0067	1.99	0.142005	EVM0005701;EVM0007320;EVM0012881;EVM0021469	4
S-192 vs H-192	Metabolism	ko00130	Ubiquinone and other terpenoid-quinone biosynthesis	0.0133	0.0069	1.92	0.153918	EVM0010137;EVM0013564;EVM0016571;EVM0022763	4
S-192 vs H-192	Metabolism	ko00900	Terpenoid backbone biosynthesis	0.0133	0.0082	1.62	0.232083	EVM0010480;EVM0015407;EVM0019860;EVM0020464	4
S-192 vs H-192	Metabolism	ko00073	Cutin, suberine and wax biosynthesis	0.0133	0.0087	1.53	0.267152	EVM0002490;EVM0006941;EVM0015703;EVM0023385	4
S-192 vs H-192	Metabolism	ko00562	Inositol phosphate metabolism	0.0133	0.0156	0.86	0.691879	EVM0000349;EVM0018671;EVM0023172;EVM0023576	4
S-192 vs H-192	Metabolism	ko00591	Linoleic acid metabolism	0.01	0.002	4.94	0.0214689	EVM0002411;EVM0004946;EVM0021912	3
S-192 vs H-192	Metabolism	ko00402	Benzoxazinoid biosynthesis	0.01	0.0023	4.26	0.0318091	EVM0011043;EVM0022013;EVM0023749	3
S-192 vs H-192	Metabolism	ko00905	Brassinosteroid biosynthesis	0.01	0.0031	3.23	0.0641761	EVM0000542;EVM0010822;EVM0021961	3
S-192 vs H-192	Metabolism	ko00909	Sesquiterpenoid and triterpenoid biosynthesis	0.01	0.0038	2.61	0.106855	EVM0000839;EVM0003374;EVM0014753	3
S-192 vs H-192	Metabolism	ko00590	Arachidonic acid metabolism	0.01	0.0053	1.88	0.214393	EVM0004946;EVM0022208;EVM0022487	3
S-192 vs H-192	Metabolism	ko00904	Diterpenoid biosynthesis	0.01	0.0053	1.88	0.214393	EVM0008437;EVM0010912;EVM0013885	3
S-192 vs H-192	Metabolism	ko00350	Tyrosine metabolism	0.01	0.009	1.12	0.506559	EVM0007282;EVM0008734;EVM0010137	3
S-192 vs H-192	Metabolism	ko00380	Tryptophan metabolism	0.01	0.009	1.12	0.506559	EVM0007282;EVM0010753;EVM0015411	3
S-192 vs H-192	Metabolism	ko00280	Valine, leucine and isoleucine degradation	0.01	0.0098	1.02	0.568331	EVM0007830;EVM0010469;EVM0023777	3
S-192 vs H-192	Metabolism	ko00710	Carbon fixation in photosynthetic organisms	0.01	0.0108	0.93	0.631866	EVM0001860;EVM0014566;EVM0018915	3
S-192 vs H-192	Metabolism	ko00051	Fructose and mannose metabolism	0.01	0.011	0.91	0.645075	EVM0001860;EVM0014566;EVM0020179	3
S-192 vs H-192	Metabolism	ko00340	Histidine metabolism	0.0067	0.0028	2.41	0.201453	EVM0012034;EVM0017804	2
S-192 vs H-192	Metabolism	ko00944	Flavone and flavonol biosynthesis	0.0067	0.0029	2.32	0.213265	EVM0000926;NewGene_4655	2
S-192 vs H-192	Metabolism	ko00220	Arginine biosynthesis	0.0067	0.0046	1.45	0.40199	EVM0011977;EVM0012881	2
S-192 vs H-192	Metabolism	ko00310	Lysine degradation	0.0067	0.006	1.12	0.539026	EVM0016066;EVM0019126	2
S-192 vs H-192	Metabolism	ko00360	Phenylalanine metabolism	0.0067	0.0067	0.99	0.603354	EVM0007282;EVM0010137	2
S-192 vs H-192	Metabolism	ko00950	Isoquinoline alkaloid biosynthesis	0.0067	0.0067	0.99	0.603354	EVM0007282;EVM0010137	2
S-192 vs H-192	Metabolism	ko00860	Porphyrin and chlorophyll metabolism	0.0067	0.0081	0.82	0.704378	EVM0002919;EVM0011240	2
S-192 vs H-192	Metabolism	ko00400	Phenylalanine, tyrosine and tryptophan biosynthesis	0.0067	0.0086	0.77	0.737131	EVM0010137;EVM0019354	2
S-192 vs H-192	Metabolism	ko01210	2-Oxocarboxylic acid metabolism	0.0067	0.0088	0.75	0.749342	EVM0008619;EVM0011977	2
S-192 vs H-192	Metabolism	ko00030	Pentose phosphate pathway	0.0067	0.0091	0.74	0.761065	EVM0001860;EVM0014566	2
S-192 vs H-192	Metabolism	ko00600	Sphingolipid metabolism	0.0067	0.0092	0.73	0.766746	EVM0005418;EVM0023762	2
S-192 vs H-192	Metabolism	ko00240	Pyrimidine metabolism	0.0067	0.0102	0.65	0.817381	EVM0006604;NewGene_9644	2
S-192 vs H-192	Metabolism	ko00460	Cyanoamino acid metabolism	0.0067	0.0126	0.53	0.895741	NewGene_4748;NewGene_7809	2
S-192 vs H-192	Metabolism	ko00998	Biosynthesis of various secondary metabolites - part 2	0.0033	0.0005	6.25	0.150038	EVM0012503	1
S-192 vs H-192	Metabolism	ko00261	Monobactam biosynthesis	0.0033	0.0014	2.41	0.344821	EVM0008619	1
S-192 vs H-192	Metabolism	ko00943	Isoflavonoid biosynthesis	0.0033	0.0014	2.41	0.344821	NewGene_4655	1
S-192 vs H-192	Metabolism	ko00300	Lysine biosynthesis	0.0033	0.0017	1.95	0.405784	EVM0008619	1
S-192 vs H-192	Metabolism	ko00603	Glycosphingolipid biosynthesis - globo and isoglobo series	0.0033	0.002	1.65	0.461091	EVM0005418	1
S-192 vs H-192	Metabolism	ko00965	Betalain biosynthesis	0.0033	0.0027	1.25	0.556784	EVM0007282	1
S-192 vs H-192	Metabolism	ko00920	Sulfur metabolism	0.0033	0.0039	0.85	0.700325	EVM0015539	1
S-192 vs H-192	Metabolism	ko00100	Steroid biosynthesis	0.0033	0.0041	0.82	0.709948	EVM0004946	1
S-192 vs H-192	Metabolism	ko00565	Ether lipid metabolism	0.0033	0.0042	0.8	0.719262	EVM0004946	1
S-192 vs H-192	Metabolism	ko00563	Glycosylphosphatidylinositol (GPI)-anchor biosynthesis	0.0033	0.0047	0.71	0.761548	EVM0011978	1
S-192 vs H-192	Metabolism	ko00604	Glycosphingolipid biosynthesis - ganglio series	0.0033	0.0048	0.69	0.76921	EVM0023762	1
S-192 vs H-192	Metabolism	ko00910	Nitrogen metabolism	0.0033	0.005	0.67	0.783807	EVM0012881	1
S-192 vs H-192	Metabolism	ko00730	Thiamine metabolism	0.0033	0.0054	0.61	0.810296	EVM0020464	1
S-192 vs H-192	Metabolism	ko00531	Glycosaminoglycan degradation	0.0033	0.0064	0.52	0.858661	EVM0023762	1
S-192 vs H-192	Metabolism	ko00410	beta-Alanine metabolism	0.0033	0.0065	0.51	0.863211	EVM0006019	1
S-192 vs H-192	Metabolism	ko00071	Fatty acid degradation	0.0033	0.0066	0.5	0.867614	EVM0008734	1
S-192 vs H-192	Metabolism	ko00061	Fatty acid biosynthesis	0.0033	0.008	0.42	0.913512	EVM0017765	1
S-192 vs H-192	Metabolism	ko00330	Arginine and proline metabolism	0.0033	0.0081	0.41	0.9163	EVM0006019	1
S-192 vs H-192	Metabolism	ko00020	Citrate cycle (TCA cycle)	0.0033	0.009	0.37	0.935612	EVM0019695	1
S-192 vs H-192	Metabolism	ko01212	Fatty acid metabolism	0.0033	0.011	0.3	0.965497	EVM0017765	1
S-192 vs H-192	Metabolism	ko00620	Pyruvate metabolism	0.0033	0.0135	0.25	0.98434	EVM0018915	1
S-192 vs H-192	Metabolism	ko00190	Oxidative phosphorylation	0.0033	0.0192	0.17	0.997284	EVM0012999	1
S-192 vs H-192	Metabolism	ko00230	Purine metabolism	0.0033	0.0204	0.16	0.998114	NewGene_5997	1
S-192 vs H-192	Organismal Systems	ko04626	Plant-pathogen interaction	0.0867	0.0913	0.95	0.640561	EVM0000134;EVM0001026;EVM0001342;EVM0001570;EVM0002503;EVM0002864;EVM0004284;EVM0004518;EVM0004674;EVM0005695;EVM0006413;EVM0007007;EVM0007472;EVM0009431;EVM0010985;EVM0012335;EVM0017528;EVM0017776;EVM0019123;EVM0019774;EVM0021547;EVM0021559;EVM0021952;EVM0022216;EVM0022558;EVM0024069	26
S-192 vs H-192	Organismal Systems	ko04712	Circadian rhythm - plant	0.0167	0.014	1.19	0.408988	EVM0003065;EVM0006719;EVM0015469;EVM0017483;EVM0017500	5
Sum	/	/	/	/	/	/	/	/	300
S-240 vs H-240	Cellular Processes	ko04144	Endocytosis	0.0316	0.0344	0.92	0.699744	EVM0000098;EVM0002921;EVM0003686;EVM0003985;EVM0004206;EVM0004641;EVM0004842;EVM0005709;EVM0007557;EVM0008345;EVM0012328;EVM0013181;EVM0013467;EVM0013522;EVM0014560;EVM0015760;EVM0016968;EVM0017051;EVM0019428;EVM0019577;EVM0021743;EVM0022073;EVM0024047	23
S-240 vs H-240	Cellular Processes	ko04146	Peroxisome	0.0096	0.0167	0.57	0.965311	EVM0000851;EVM0002311;EVM0003002;EVM0007056;EVM0016039;EVM0017676;EVM0023135	7
S-240 vs H-240	Cellular Processes	ko04136	Autophagy - other	0.0014	0.006	0.23	0.989306	EVM0009658	1
S-240 vs H-240	Cellular Processes	ko04145	Phagosome	0.0014	0.0131	0.1	0.999955	NewGene_5230	1
S-240 vs H-240	Environmental Information Processing	ko04075	Plant hormone signal transduction	0.1003	0.0801	1.25	0.0241429	EVM0000228;EVM0000237;EVM0001073;EVM0001954;EVM0002144;EVM0002195;EVM0002633;EVM0002751;EVM0002893;EVM0003522;EVM0003816;EVM0003986;EVM0004671;EVM0004733;EVM0004775;EVM0004831;EVM0005038;EVM0005363;EVM0005482;EVM0005491;EVM0005669;EVM0006243;EVM0006576;EVM0006792;EVM0007504;EVM0007797;EVM0009362;EVM0009409;EVM0009557;EVM0010661;EVM0010741;EVM0011300;EVM0011604;EVM0011952;EVM0011982;EVM0012216;EVM…	73
S-240 vs H-240	Environmental Information Processing	ko04016	MAPK signaling pathway - plant	0.0907	0.0482	1.88	3.02292e-07	EVM0000742;EVM0000767;EVM0001073;EVM0001355;EVM0002195;EVM0002423;EVM0002633;EVM0002751;EVM0002864;EVM0003353;EVM0003565;EVM0003768;EVM0003816;EVM0003972;EVM0004607;EVM0004831;EVM0005123;EVM0005283;EVM0005363;EVM0005695;EVM0006576;EVM0006792;EVM0006916;EVM0007146;EVM0007504;EVM0007751;EVM0007797;EVM0009362;EVM0009431;EVM0010985;EVM0011300;EVM0011604;EVM0012101;EVM0012953;EVM0013386;EVM0014010;EVM…	66
S-240 vs H-240	Environmental Information Processing	ko02010	ABC transporters	0.0206	0.0151	1.36	0.13688	EVM0000870;EVM0006268;EVM0006358;EVM0008206;EVM0009991;EVM0011301;EVM0013828;EVM0014652;EVM0016636;EVM0018648;EVM0018726;EVM0019516;EVM0021494;EVM0022078;EVM0023607	15
S-240 vs H-240	Environmental Information Processing	ko04070	Phosphatidylinositol signaling system	0.011	0.015	0.73	0.865382	EVM0000283;EVM0000349;EVM0000767;EVM0011886;EVM0013516;EVM0014419;EVM0015906;EVM0022008	8
S-240 vs H-240	Genetic Information Processing	ko04141	Protein processing in endoplasmic reticulum	0.0673	0.0403	1.67	0.000233563	EVM0000098;EVM0000117;EVM0000411;EVM0000518;EVM0000822;EVM0001041;EVM0001623;EVM0001877;EVM0002506;EVM0002921;EVM0003508;EVM0003692;EVM0004528;EVM0004842;EVM0005306;EVM0005340;EVM0006229;EVM0007177;EVM0007557;EVM0007596;EVM0007634;EVM0007937;EVM0008735;EVM0009695;EVM0010427;EVM0010680;EVM0010803;EVM0011589;EVM0013135;EVM0013369;EVM0013783;EVM0014211;EVM0014792;EVM0016754;EVM0016782;EVM0017551;EVM…	49
S-240 vs H-240	Genetic Information Processing	ko03040	Spliceosome	0.0247	0.0387	0.64	0.987776	EVM0000098;EVM0000649;EVM0002921;EVM0003820;EVM0004250;EVM0004842;EVM0006061;EVM0007243;EVM0007271;EVM0007557;EVM0007662;EVM0008668;EVM0015125;EVM0015508;EVM0016277;EVM0019130;EVM0021743;EVM0022089	18
S-240 vs H-240	Genetic Information Processing	ko04120	Ubiquitin mediated proteolysis	0.0192	0.0279	0.69	0.951602	EVM0000308;EVM0001176;EVM0003508;EVM0004622;EVM0007417;EVM0007772;EVM0011380;EVM0017111;EVM0019563;EVM0020042;EVM0020660;EVM0020737;EVM0021793;EVM0022764	14
S-240 vs H-240	Genetic Information Processing	ko03060	Protein export	0.011	0.0094	1.17	0.374643	EVM0004528;EVM0006229;EVM0007937;EVM0008547;EVM0008735;EVM0013651;EVM0020579;EVM0021232	8
S-240 vs H-240	Genetic Information Processing	ko03022	Basal transcription factors	0.0096	0.0087	1.1	0.454495	EVM0016304;EVM0017775;NewGene_6545;NewGene_6550;NewGene_6557;NewGene_6611;NewGene_8014	7
S-240 vs H-240	Genetic Information Processing	ko03018	RNA degradation	0.0096	0.0213	0.45	0.996052	EVM0002901;EVM0009527;EVM0014229;EVM0015507;EVM0015534;EVM0017447;EVM0022163	7
S-240 vs H-240	Genetic Information Processing	ko03013	RNA transport	0.0082	0.0324	0.25	0.999998	EVM0009016;EVM0018601;EVM0020191;EVM0020918;EVM0022014;EVM0023826	6
S-240 vs H-240	Genetic Information Processing	ko00970	Aminoacyl-tRNA biosynthesis	0.0069	0.012	0.57	0.944906	EVM0002891;EVM0008713;EVM0012517;EVM0014371;EVM0020157	5
S-240 vs H-240	Genetic Information Processing	ko03008	Ribosome biogenesis in eukaryotes	0.0069	0.016	0.43	0.992508	EVM0004447;EVM0010333;EVM0011890;EVM0018947;EVM0019756	5
S-240 vs H-240	Genetic Information Processing	ko03050	Proteasome	0.0041	0.0086	0.48	0.956383	EVM0009159;EVM0014900;EVM0021253	3
S-240 vs H-240	Genetic Information Processing	ko03440	Homologous recombination	0.0041	0.0123	0.34	0.994922	EVM0011026;EVM0019967;EVM0022730	3
S-240 vs H-240	Genetic Information Processing	ko04130	SNARE interactions in vesicular transport	0.0027	0.0063	0.44	0.949741	EVM0005092;NewGene_5230	2
S-240 vs H-240	Genetic Information Processing	ko03015	mRNA surveillance pathway	0.0027	0.0193	0.14	0.999994	EVM0009004;EVM0019484	2
S-240 vs H-240	Genetic Information Processing	ko03010	Ribosome	0.0027	0.0435	0.06	1	EVM0006196;EVM0017420	2
S-240 vs H-240	Genetic Information Processing	ko03020	RNA polymerase	0.0014	0.0055	0.25	0.985198	NewGene_816	1
S-240 vs H-240	Genetic Information Processing	ko03420	Nucleotide excision repair	0.0014	0.0097	0.14	0.999382	EVM0007634	1
S-240 vs H-240	Metabolism	ko00500	Starch and sucrose metabolism	0.0577	0.039	1.48	0.00647367	EVM0000698;EVM0001125;EVM0001196;EVM0001215;EVM0001262;EVM0001917;EVM0003295;EVM0003322;EVM0003855;EVM0004127;EVM0004600;EVM0004957;EVM0005425;EVM0005474;EVM0005708;EVM0007675;EVM0008818;EVM0009588;EVM0010582;EVM0010636;EVM0011608;EVM0012361;EVM0012436;EVM0013299;EVM0013596;EVM0014438;EVM0014654;EVM0018689;EVM0019063;EVM0021171;EVM0021451;EVM0022084;EVM0022475;EVM0023654;EVM0023842;NewGene_216;Ne…	42
S-240 vs H-240	Metabolism	ko00940	Phenylpropanoid biosynthesis	0.0522	0.0307	1.7	0.000821388	EVM0000963;EVM0001290;EVM0001328;EVM0002150;EVM0002289;EVM0002436;EVM0002483;EVM0003322;EVM0004957;EVM0005034;EVM0005708;EVM0006355;EVM0006800;EVM0009084;EVM0009337;EVM0010622;EVM0011730;EVM0012815;EVM0013299;EVM0014588;EVM0015105;EVM0015557;EVM0016494;EVM0016707;EVM0017307;EVM0017497;EVM0018528;EVM0018792;EVM0019082;EVM0020675;EVM0021891;EVM0023465;NewGene_3229;NewGene_4748;NewGene_4845;NewGene_…	38
S-240 vs H-240	Metabolism	ko00040	Pentose and glucuronate interconversions	0.0343	0.0283	1.22	0.178289	EVM0000779;EVM0001833;EVM0004031;EVM0004621;EVM0004871;EVM0004982;EVM0005065;EVM0006350;EVM0006389;EVM0008452;EVM0009139;EVM0009723;EVM0010355;EVM0010541;EVM0012769;EVM0014869;EVM0016389;EVM0016932;EVM0017309;EVM0019866;EVM0021957;EVM0022927;EVM0023255;EVM0023526;NewGene_6835	25
S-240 vs H-240	Metabolism	ko01230	Biosynthesis of amino acids	0.0316	0.0369	0.86	0.812295	EVM0000886;EVM0001576;EVM0003002;EVM0004604;EVM0004989;EVM0005701;EVM0006442;EVM0008422;EVM0008688;EVM0009527;EVM0010353;EVM0012881;EVM0014034;EVM0014942;EVM0015539;EVM0015625;EVM0015870;EVM0016991;EVM0017447;EVM0018696;EVM0019149;EVM0020341;EVM0020394	23
S-240 vs H-240	Metabolism	ko00564	Glycerophospholipid metabolism	0.0288	0.0171	1.69	0.011949	EVM0000683;EVM0001947;EVM0002516;EVM0003037;EVM0004641;EVM0004946;EVM0006571;EVM0008516;EVM0011083;EVM0012145;EVM0012550;EVM0015934;EVM0016898;EVM0019195;EVM0019678;EVM0020159;EVM0020625;EVM0021045;EVM0022082;EVM0022204;EVM0023236	21
S-240 vs H-240	Metabolism	ko00561	Glycerolipid metabolism	0.0288	0.0183	1.57	0.0251787	EVM0003037;EVM0004204;EVM0004946;EVM0006571;EVM0008664;EVM0008770;EVM0009139;EVM0011631;EVM0012186;EVM0013710;EVM0013997;EVM0015077;EVM0015344;EVM0017771;EVM0018150;EVM0018524;EVM0019195;EVM0021987;EVM0022082;EVM0023236;EVM0023526	21
S-240 vs H-240	Metabolism	ko00592	alpha-Linolenic acid metabolism	0.0275	0.0092	3	6.60477e-06	EVM0000683;EVM0001947;EVM0002516;EVM0002568;EVM0004946;EVM0005464;EVM0006571;EVM0008516;EVM0015934;EVM0016039;EVM0016880;EVM0019505;EVM0019678;EVM0020159;EVM0021045;EVM0021064;EVM0021113;EVM0021912;EVM0022378;EVM0022424	20
S-240 vs H-240	Metabolism	ko00520	Amino sugar and nucleotide sugar metabolism	0.0247	0.027	0.92	0.686045	EVM0000511;EVM0000779;EVM0003418;EVM0005923;EVM0007949;EVM0008438;EVM0011036;EVM0011564;EVM0012769;EVM0013985;EVM0016360;EVM0016614;EVM0017993;EVM0018017;EVM0019319;EVM0020352;EVM0023756;NewGene_7922	18
S-240 vs H-240	Metabolism	ko01200	Carbon metabolism	0.0247	0.0396	0.63	0.990964	EVM0000865;EVM0001576;EVM0003002;EVM0004604;EVM0004989;EVM0008422;EVM0008551;EVM0009527;EVM0010353;EVM0014034;EVM0015428;EVM0015539;EVM0016039;EVM0017447;EVM0017516;EVM0017676;EVM0018696;EVM0020341	18
S-240 vs H-240	Metabolism	ko00270	Cysteine and methionine metabolism	0.0206	0.0149	1.38	0.125738	EVM0001057;EVM0004027;EVM0006916;EVM0007326;EVM0009493;EVM0010137;EVM0010193;EVM0010831;EVM0013733;EVM0015539;EVM0017694;EVM0018100;EVM0019149;EVM0020394;EVM0021846	15
S-240 vs H-240	Metabolism	ko00010	Glycolysis / Gluconeogenesis	0.0192	0.0224	0.86	0.76221	EVM0000865;EVM0004204;EVM0004604;EVM0008551;EVM0009139;EVM0009527;EVM0010348;EVM0010353;EVM0014034;EVM0017447;EVM0018696;EVM0020341;EVM0022378;EVM0023526	14
S-240 vs H-240	Metabolism	ko00280	Valine, leucine and isoleucine degradation	0.0179	0.0098	1.82	0.0247861	EVM0000544;EVM0004204;EVM0005378;EVM0006522;EVM0007830;EVM0008964;EVM0010469;EVM0012434;EVM0014330;EVM0017013;EVM0017602;EVM0020527;EVM0023777	13
S-240 vs H-240	Metabolism	ko00906	Carotenoid biosynthesis	0.0165	0.0076	2.18	0.00795703	EVM0000693;EVM0002663;EVM0007011;EVM0008690;EVM0011921;EVM0012167;EVM0012438;EVM0016691;EVM0020162;EVM0023036;EVM0023432;NewGene_1663	12
S-240 vs H-240	Metabolism	ko00511	Other glycan degradation	0.0165	0.012	1.37	0.165563	EVM0000908;EVM0006892;EVM0006900;EVM0007369;EVM0011184;EVM0014848;EVM0015514;EVM0015615;EVM0018111;EVM0019476;EVM0021320;NewGene_8957	12
S-240 vs H-240	Metabolism	ko00460	Cyanoamino acid metabolism	0.0165	0.0126	1.31	0.203729	EVM0003322;EVM0004480;EVM0004957;EVM0005708;EVM0013299;EVM0016307;EVM0017803;NewGene_3229;NewGene_4748;NewGene_4845;NewGene_6007;NewGene_7809	12
S-240 vs H-240	Metabolism	ko00480	Glutathione metabolism	0.0165	0.0156	1.06	0.462028	EVM0001314;EVM0003002;EVM0004131;EVM0007334;EVM0008532;EVM0010770;EVM0011027;EVM0015249;EVM0019757;EVM0020523;EVM0021316;EVM0022676	12
S-240 vs H-240	Metabolism	ko00073	Cutin, suberine and wax biosynthesis	0.0151	0.0087	1.73	0.051262	EVM0001212;EVM0002490;EVM0004209;EVM0015703;EVM0016856;EVM0018820;EVM0019502;EVM0019970;EVM0021269;EVM0023385;NewGene_2054	11
S-240 vs H-240	Metabolism	ko00350	Tyrosine metabolism	0.0151	0.009	1.69	0.0592286	EVM0001483;EVM0004384;EVM0007241;EVM0007282;EVM0010137;EVM0012048;EVM0014026;EVM0016906;EVM0018100;EVM0020474;EVM0022378	11
S-240 vs H-240	Metabolism	ko00052	Galactose metabolism	0.0137	0.0157	0.88	0.713857	EVM0004127;EVM0004239;EVM0006892;EVM0007369;EVM0009527;EVM0009977;EVM0013898;EVM0018150;EVM0020230;NewGene_5655	10
S-240 vs H-240	Metabolism	ko00960	Tropane, piperidine and pyridine alkaloid biosynthesis	0.0124	0.0054	2.27	0.0154594	EVM0000564;EVM0001483;EVM0002791;EVM0004384;EVM0007241;EVM0008554;EVM0010137;EVM0018100;EVM0018349	9
S-240 vs H-240	Metabolism	ko00908	Zeatin biosynthesis	0.0124	0.0058	2.15	0.021984	EVM0000239;EVM0009459;EVM0011516;EVM0014701;EVM0017148;EVM0018037;EVM0019447;EVM0020774;EVM0021466	9
S-240 vs H-240	Metabolism	ko00950	Isoquinoline alkaloid biosynthesis	0.0124	0.0067	1.84	0.0529281	EVM0001483;EVM0004384;EVM0007241;EVM0007282;EVM0010137;EVM0016906;EVM0018100;EVM0020397;EVM0020474	9
S-240 vs H-240	Metabolism	ko00630	Glyoxylate and dicarboxylate metabolism	0.0124	0.0115	1.07	0.462989	EVM0002251;EVM0004989;EVM0008551;EVM0012881;EVM0013758;EVM0017362;EVM0017676;EVM0023277;EVM0023984	9
S-240 vs H-240	Metabolism	ko00562	Inositol phosphate metabolism	0.0124	0.0156	0.79	0.809024	EVM0000283;EVM0000349;EVM0006614;EVM0011886;EVM0013516;EVM0015906;EVM0020625;EVM0022008;EVM0023172	9
S-240 vs H-240	Metabolism	ko00450	Selenocompound metabolism	0.011	0.0052	2.1	0.0334429	EVM0001057;EVM0009893;EVM0010228;EVM0010831;EVM0015313;EVM0015700;EVM0016745;EVM0019741	8
S-240 vs H-240	Metabolism	ko00360	Phenylalanine metabolism	0.011	0.0067	1.64	0.112753	EVM0001483;EVM0004384;EVM0007241;EVM0007282;EVM0010137;EVM0014026;EVM0016906;EVM0018100	8
S-240 vs H-240	Metabolism	ko00380	Tryptophan metabolism	0.011	0.009	1.23	0.326713	EVM0001122;EVM0004204;EVM0004848;EVM0005606;EVM0007282;EVM0010190;EVM0016906;EVM0020176	8
S-240 vs H-240	Metabolism	ko00230	Purine metabolism	0.011	0.0204	0.54	0.984243	EVM0001576;EVM0004586;EVM0005227;EVM0005497;EVM0010706;EVM0012422;EVM0020341;NewGene_3532	8
S-240 vs H-240	Metabolism	ko00565	Ether lipid metabolism	0.0096	0.0042	2.31	0.0285322	EVM0004641;EVM0004946;EVM0006571;EVM0011083;EVM0012728;EVM0016898;EVM0020625	7
S-240 vs H-240	Metabolism	ko00760	Nicotinate and nicotinamide metabolism	0.0096	0.0054	1.77	0.0972801	EVM0003936;EVM0005227;EVM0008382;EVM0008751;EVM0014618;EVM0015226;EVM0021400	7
S-240 vs H-240	Metabolism	ko00130	Ubiquinone and other terpenoid-quinone biosynthesis	0.0096	0.0069	1.39	0.237959	EVM0006355;EVM0010137;EVM0014026;EVM0017307;EVM0018100;EVM0022763;NewGene_7827	7
S-240 vs H-240	Metabolism	ko00941	Flavonoid biosynthesis	0.0096	0.0082	1.17	0.389545	EVM0000963;EVM0002150;EVM0006355;EVM0006800;EVM0009337;EVM0010112;EVM0017483	7
S-240 vs H-240	Metabolism	ko00053	Ascorbate and aldarate metabolism	0.0096	0.0095	1.01	0.542589	EVM0000779;EVM0003698;EVM0004204;EVM0006614;EVM0009807;EVM0012769;EVM0023172	7
S-240 vs H-240	Metabolism	ko00260	Glycine, serine and threonine metabolism	0.0096	0.0096	1	0.554714	EVM0001483;EVM0004384;EVM0004604;EVM0006442;EVM0007241;EVM0008688;EVM0010353	7
S-240 vs H-240	Metabolism	ko00591	Linoleic acid metabolism	0.0082	0.002	4.07	0.00241355	EVM0002411;EVM0004946;EVM0006571;EVM0019505;EVM0021064;EVM0021912	6
S-240 vs H-240	Metabolism	ko00945	Stilbenoid, diarylheptanoid and gingerol biosynthesis	0.0082	0.0046	1.8	0.112787	EVM0000963;EVM0002150;EVM0006355;EVM0006800;EVM0009337;EVM0022188	6
S-240 vs H-240	Metabolism	ko00910	Nitrogen metabolism	0.0082	0.005	1.64	0.154154	EVM0003571;EVM0007272;EVM0012881;EVM0014350;EVM0016015;EVM0017516	6
S-240 vs H-240	Metabolism	ko00590	Arachidonic acid metabolism	0.0082	0.0053	1.55	0.188948	EVM0002311;EVM0004946;EVM0006571;EVM0007056;EVM0011969;EVM0023135	6
S-240 vs H-240	Metabolism	ko00410	beta-Alanine metabolism	0.0082	0.0065	1.27	0.335324	EVM0000851;EVM0001483;EVM0004204;EVM0004384;EVM0007241;EVM0016039	6
S-240 vs H-240	Metabolism	ko00250	Alanine, aspartate and glutamate metabolism	0.0082	0.0067	1.23	0.363656	EVM0005701;EVM0008422;EVM0012881;EVM0014618;EVM0017516;EVM0017803	6
S-240 vs H-240	Metabolism	ko00240	Pyrimidine metabolism	0.0082	0.0102	0.81	0.765498	EVM0001157;EVM0005227;EVM0005497;EVM0006604;EVM0015226;EVM0017960	6
S-240 vs H-240	Metabolism	ko00051	Fructose and mannose metabolism	0.0082	0.011	0.75	0.82072	EVM0004621;EVM0006389;EVM0009527;EVM0010348;EVM0013985;EVM0018696	6
S-240 vs H-240	Metabolism	ko00905	Brassinosteroid biosynthesis	0.0069	0.0031	2.22	0.0697538	EVM0000542;EVM0001371;EVM0003499;EVM0016819;EVM0021961	5
S-240 vs H-240	Metabolism	ko00904	Diterpenoid biosynthesis	0.0069	0.0053	1.29	0.346673	EVM0000485;EVM0011369;EVM0013885;EVM0016327;EVM0021396	5
S-240 vs H-240	Metabolism	ko00071	Fatty acid degradation	0.0069	0.0066	1.04	0.532348	EVM0004204;EVM0004209;EVM0016039;EVM0021269;EVM0022378	5
S-240 vs H-240	Metabolism	ko00330	Arginine and proline metabolism	0.0069	0.0081	0.85	0.712803	EVM0002586;EVM0002702;EVM0004204;EVM0007326;EVM0013733	5
S-240 vs H-240	Metabolism	ko00900	Terpenoid backbone biosynthesis	0.0069	0.0082	0.84	0.723589	EVM0007414;EVM0010810;EVM0020464;EVM0022537;NewGene_935	5
S-240 vs H-240	Metabolism	ko00400	Phenylalanine, tyrosine and tryptophan biosynthesis	0.0069	0.0086	0.8	0.763811	EVM0006442;EVM0010137;EVM0015870;EVM0016991;EVM0018100	5
S-240 vs H-240	Metabolism	ko01210	2-Oxocarboxylic acid metabolism	0.0069	0.0088	0.78	0.782192	EVM0001122;EVM0003002;EVM0004989;EVM0008422;EVM0014942	5
S-240 vs H-240	Metabolism	ko00030	Pentose phosphate pathway	0.0069	0.0091	0.76	0.799448	EVM0001576;EVM0009527;EVM0010348;EVM0015428;EVM0018696	5
S-240 vs H-240	Metabolism	ko00190	Oxidative phosphorylation	0.0069	0.0192	0.36	0.998737	EVM0006774;EVM0007719;EVM0012999;EVM0021758;EVM0024061	5
S-240 vs H-240	Metabolism	ko00750	Vitamin B6 metabolism	0.0055	0.0023	2.34	0.0860377	EVM0000828;EVM0002488;EVM0018668;EVM0022369	4
S-240 vs H-240	Metabolism	ko00740	Riboflavin metabolism	0.0055	0.0048	1.15	0.466256	EVM0008165;EVM0009520;EVM0024019;NewGene_7916	4
S-240 vs H-240	Metabolism	ko00860	Porphyrin and chlorophyll metabolism	0.0055	0.0081	0.68	0.851411	EVM0002919;EVM0003973;EVM0005391;EVM0017970	4
S-240 vs H-240	Metabolism	ko00600	Sphingolipid metabolism	0.0055	0.0092	0.6	0.909671	EVM0006892;EVM0007369;EVM0018150;EVM0024012	4
S-240 vs H-240	Metabolism	ko00710	Carbon fixation in photosynthetic organisms	0.0055	0.0108	0.51	0.959437	EVM0000865;EVM0008422;EVM0014034;EVM0018696	4
S-240 vs H-240	Metabolism	ko01212	Fatty acid metabolism	0.0055	0.011	0.5	0.963697	EVM0000561;EVM0016039;EVM0017765;EVM0019427	4
S-240 vs H-240	Metabolism	ko00620	Pyruvate metabolism	0.0055	0.0135	0.41	0.990993	EVM0000865;EVM0004204;EVM0008551;EVM0020341	4
S-240 vs H-240	Metabolism	ko00440	Phosphonate and phosphinate metabolism	0.0041	0.0012	3.51	0.0479911	EVM0011083;EVM0012145;EVM0016898	3
S-240 vs H-240	Metabolism	ko00965	Betalain biosynthesis	0.0041	0.0027	1.55	0.3063	EVM0007282;EVM0010119;EVM0016906	3
S-240 vs H-240	Metabolism	ko00340	Histidine metabolism	0.0041	0.0028	1.49	0.328202	EVM0004204;EVM0015625;EVM0017804	3
S-240 vs H-240	Metabolism	ko00920	Sulfur metabolism	0.0041	0.0039	1.04	0.556065	EVM0012422;EVM0015539;EVM0023439	3
S-240 vs H-240	Metabolism	ko00100	Steroid biosynthesis	0.0041	0.0041	1.02	0.57452	EVM0004946;EVM0006571;EVM0015558	3
S-240 vs H-240	Metabolism	ko00902	Monoterpenoid biosynthesis	0.0041	0.0043	0.97	0.60996	EVM0000777;EVM0003413;EVM0021746	3
S-240 vs H-240	Metabolism	ko00220	Arginine biosynthesis	0.0041	0.0046	0.9	0.6593	EVM0008422;EVM0012881;EVM0017516	3
S-240 vs H-240	Metabolism	ko00563	Glycosylphosphatidylinositol (GPI)-anchor biosynthesis	0.0041	0.0047	0.88	0.67471	EVM0006474;EVM0016401;EVM0022610	3
S-240 vs H-240	Metabolism	ko00770	Pantothenate and CoA biosynthesis	0.0041	0.005	0.82	0.717829	EVM0004204;EVM0014942;NewGene_5044	3
S-240 vs H-240	Metabolism	ko00730	Thiamine metabolism	0.0041	0.0054	0.76	0.768249	EVM0014265;EVM0015718;EVM0020464	3
S-240 vs H-240	Metabolism	ko00531	Glycosaminoglycan degradation	0.0041	0.0064	0.64	0.855015	EVM0006892;EVM0007369;EVM0018155	3
S-240 vs H-240	Metabolism	ko00061	Fatty acid biosynthesis	0.0041	0.008	0.52	0.937745	EVM0000561;EVM0017765;EVM0019427	3
S-240 vs H-240	Metabolism	ko00510	N-Glycan biosynthesis	0.0041	0.0082	0.5	0.944653	EVM0008522;EVM0012159;EVM0012618	3
S-240 vs H-240	Metabolism	ko00020	Citrate cycle (TCA cycle)	0.0041	0.009	0.46	0.963608	EVM0000865;EVM0003002;EVM0004989	3
S-240 vs H-240	Metabolism	ko00944	Flavone and flavonol biosynthesis	0.0027	0.0029	0.95	0.631023	EVM0000926;NewGene_4655	2
S-240 vs H-240	Metabolism	ko00650	Butanoate metabolism	0.0027	0.0032	0.86	0.688236	EVM0008551;EVM0014942	2
S-240 vs H-240	Metabolism	ko00909	Sesquiterpenoid and triterpenoid biosynthesis	0.0027	0.0038	0.72	0.780736	EVM0014306;EVM0014753	2
S-240 vs H-240	Metabolism	ko00604	Glycosphingolipid biosynthesis - ganglio series	0.0027	0.0048	0.57	0.874395	EVM0006892;EVM0007369	2
S-240 vs H-240	Metabolism	ko00062	Fatty acid elongation	0.0027	0.0049	0.56	0.882141	EVM0003931;EVM0023215	2
S-240 vs H-240	Metabolism	ko00640	Propanoate metabolism	0.0027	0.0059	0.47	0.934382	EVM0000851;EVM0016039	2
S-240 vs H-240	Metabolism	ko00310	Lysine degradation	0.0027	0.006	0.46	0.938594	EVM0004204;EVM0019126	2
S-240 vs H-240	Metabolism	ko00998	Biosynthesis of various secondary metabolites - part 2	0.0014	0.0005	2.58	0.33238	EVM0012503	1
S-240 vs H-240	Metabolism	ko00903	Limonene and pinene degradation	0.0014	0.0009	1.61	0.476158	EVM0004204	1
S-240 vs H-240	Metabolism	ko00660	C5-Branched dibasic acid metabolism	0.0014	0.0012	1.17	0.589006	EVM0014942	1
S-240 vs H-240	Metabolism	ko00943	Isoflavonoid biosynthesis	0.0014	0.0014	0.99	0.650398	NewGene_4655	1
S-240 vs H-240	Metabolism	ko00300	Lysine biosynthesis	0.0014	0.0017	0.81	0.725747	EVM0000886	1
S-240 vs H-240	Metabolism	ko00966	Glucosinolate biosynthesis	0.0014	0.0018	0.76	0.747069	EVM0001122	1
S-240 vs H-240	Metabolism	ko00603	Glycosphingolipid biosynthesis - globo and isoglobo series	0.0014	0.002	0.68	0.784874	EVM0018150	1
S-240 vs H-240	Metabolism	ko00290	Valine, leucine and isoleucine biosynthesis	0.0014	0.0022	0.61	0.817035	EVM0014942	1
S-240 vs H-240	Metabolism	ko00402	Benzoxazinoid biosynthesis	0.0014	0.0023	0.59	0.831267	EVM0005597	1
S-240 vs H-240	Metabolism	ko00196	Photosynthesis - antenna proteins	0.0014	0.003	0.46	0.896222	EVM0016025	1
S-240 vs H-240	Metabolism	ko01040	Biosynthesis of unsaturated fatty acids	0.0014	0.0032	0.43	0.911751	EVM0016039	1
S-240 vs H-240	Metabolism	ko00780	Biotin metabolism	0.0014	0.0033	0.42	0.918622	EVM0019427	1
S-240 vs H-240	Metabolism	ko00790	Folate biosynthesis	0.0014	0.0048	0.29	0.973864	EVM0009520	1
S-240 vs H-240	Organismal Systems	ko04626	Plant-pathogen interaction	0.1332	0.0913	1.46	6.33884e-05	EVM0000134;EVM0000362;EVM0000518;EVM0000742;EVM0000767;EVM0000800;EVM0001026;EVM0001035;EVM0001342;EVM0001355;EVM0001570;EVM0001571;EVM0002423;EVM0002633;EVM0002751;EVM0002864;EVM0003353;EVM0003386;EVM0003768;EVM0003812;EVM0003931;EVM0003972;EVM0004029;EVM0004518;EVM0004545;EVM0004607;EVM0005283;EVM0005363;EVM0005695;EVM0005867;EVM0006039;EVM0006379;EVM0006576;EVM0006793;EVM0007146;EVM0007258;EVM…	97
S-240 vs H-240	Organismal Systems	ko04712	Circadian rhythm - plant	0.0096	0.014	0.69	0.891445	EVM0003065;EVM0010112;EVM0015009;EVM0015307;EVM0015684;EVM0017483;EVM0022964	7
Sum	/	/	/	/	/	/	/	/	728

## Sheet: table S3
Table S3. Promoter binding sites of 100 TFs that potentially regulate 121 functional genes
Transcription factors	Functional genes	Pearson correlation coefficient	Matched sequence
EVM0019623	EVM0003439	-0.917833	tagaaaact
EVM0014082	EVM0014939	-0.901661	ccaaatgttaggtaa
EVM0023633	EVM0007417	-0.897146	ccaccaattatata
EVM0019623	EVM0019968	-0.889405	AAGAAAACA
EVM0022940	EVM0014939	-0.886406	aaccagattcattca
EVM0023633	EVM0018837	-0.886365	AATTCAATAATTAA
EVM0011117	EVM0003439	-0.885124	atcaacttgat
EVM0006559	EVM0018837	-0.882066	AATCACTATTTAAAT
EVM0006559	EVM0007324	-0.879655	ACTAAACATTCAAAT
EVM0022940	EVM0013487	-0.879306	aattaaatacaatga
EVM0022940	EVM0003439	-0.878904	accccaattcaatga
EVM0014527	EVM0006377	-0.874814	ACAGTAACTGACT
EVM0005890	EVM0009964	-0.871381	ccacgtggct
EVM0013028	EVM0014672	-0.866768	TTCTGACTTGGA
EVM0023633	EVM0008801	-0.865079	AGGTCAATAATTTC
EVM0003161	EVM0006377	-0.86316	gttaatcatt
EVM0023633	EVM0000529	-0.86221	GGTTCAATTATTTT
EVM0016053	EVM0018837	-0.860514	tttcaatttttcccccaaata
EVM0011230	EVM0006377	-0.859348	TTAATGATTAACT
EVM0003820	EVM0019968	-0.858047	TAGGTCAACA
EVM0008051	EVM0003439	-0.853578	tcccatgtgg
EVM0017367	EVM0006377	-0.851378	GAATTAAGTTAGGTT
EVM0004250	EVM0014939	-0.849761	tttattgacttta
EVM0019676	EVM0013067	-0.84879	ggaagcttttagaag
EVM0014082	EVM0019968	-0.846095	AAAAAAGTTTGGTGG
EVM0013028	EVM0006377	-0.84454	cgttgacgtgga
EVM0016303	EVM0010218	-0.842507	GCCGTACGATT
EVM0022940	EVM0015639	-0.840234	cactaaattcattga
EVM0009757	EVM0018676	-0.838617	acaaatttccagaaa
EVM0005643	EVM0007417	-0.837903	gaaaatctgg
EVM0005643	EVM0015855	-0.837401	ccgaatctgt
EVM0003820	EVM0013487	-0.837327	atggtcaacg
EVM0019289	EVM0012474	-0.836365	TGCCACGTCAATTGC
EVM0009757	EVM0013067	-0.834401	ggaagcttttagaag
EVM0006559	EVM0004339	-0.832584	AATCCAGATTCGAAT
EVM0006559	EVM0023419	-0.832021	aaaaaaaattcaaaa
EVM0007329	EVM0018837	-0.831506	tttcaatttttcccccaaata
EVM0004250	EVM0019968	-0.829601	tttgttgacctag
EVM0014082	EVM0006377	-0.828465	AATTAAGTTAGGTTT
EVM0009673	EVM0014565	-0.826904	tcagacaaaa
EVM0010111	EVM0017656	-0.826861	CACACGTGGAA
EVM0000358	EVM0018676	-0.825648	taaatgaaaaagagagagaaa
EVM0019676	EVM0021349	-0.825381	agaaaaatgtagaaa
EVM0003161	EVM0014672	-0.824124	ttcaatcatt
EVM0019623	EVM0018735	-0.823865	AAGAAAACA
EVM0017367	EVM0014939	-0.821551	accaaatgttaggta
EVM0014082	EVM0003986	-0.821419	ctagtagttaggttt
EVM0005643	EVM0018676	-0.820175	caaaatctgt
EVM0011259	EVM0014939	-0.81988	ATACTTCAGAATTACTCAA
EVM0014527	EVM0013487	-0.81951	ACCAAAACGGTAA
EVM0022964	EVM0019968	-0.819466	tactaaatatcttt
EVM0007714	EVM0007417	-0.818302	TGACTAGATGTGGGGCCCAA
EVM0023217	EVM0017487	-0.816468	ATTTCTGACGTGTGA
EVM0011259	EVM0003439	-0.814539	ttactttttttctaaggca
EVM0005695	EVM0019968	-0.81374	CTAGGTCAACA
EVM0019289	EVM0005491	-0.811991	ATCCACGTCAGAAAT
EVM0011230	EVM0014672	-0.810883	TCAATGATTGAAT
EVM0006559	EVM0020042	-0.809692	tattagaattcaaat
EVM0014238	EVM0019968	-0.809122	AAAAAAGTTT
EVM0022940	EVM0002675	-0.807109	gaatatattcagtga
EVM0018686	EVM0007324	-0.806555	AGAAATAATTTTTTTCCTTTAACCATAAT
EVM0007714	EVM0021349	-0.806282	AGAGAGCGAGTGGGCTCCAC
EVM0006250	EVM0002226	-0.805683	ttacaactttcaaat
EVM0023633	EVM0017487	-0.805632	aaatcaattataaa
EVM0019623	EVM0022032	-0.805349	tagaaaaca
EVM0011117	EVM0022032	-0.804058	tacaacttgac
EVM0019623	EVM0010218	-0.804004	aagaaaacc
EVM0000358	EVM0007417	-0.803461	GTGATACAAAAGAAAAAAGAT
EVM0011230	EVM0013487	-0.80302	TATATGATTGATG
EVM0022707	EVM0014939	-0.802107	ATTGTACGATA
EVM0009757	EVM0023902	-0.802046	ggaactttcgagatt
EVM0022707	EVM0022032	-0.801049	TTTGTACGAAC
EVM0021537	EVM0010756	-0.80077	tggcacagatagcaaagaatt
EVM0021465	EVM0018676	0.80002	caaataattaa
EVM0014238	EVM0005839	0.800543	aaaaaagtaa
EVM0013060	EVM0018676	0.800667	CCTACCAACCCTTTA
EVM0023633	EVM0002643	0.800712	aaaacaattatatt
EVM0022940	EVM0003816	0.800777	TTCTAAGTGCAATGT
EVM0002760	EVM0013053	0.801171	agaatcttatg
EVM0001526	EVM0022417	0.80164	ATAGTGGTAGGTGGG
EVM0023633	EVM0015639	0.801751	ataccaatgatttt
EVM0003052	EVM0001797	0.802235	ccatccgcctctcacctaccc
EVM0021465	EVM0021349	0.803352	ttaataattta
EVM0003820	EVM0022619	0.803418	AAGGTCAATG
EVM0021537	EVM0016535	0.803791	acacacagaccccaaaacacc
EVM0007714	EVM0018733	0.803947	ccgaggcatatgggtccctc
EVM0004078	EVM0023549	0.804301	tgcaattattgta
EVM0019067	EVM0000529	0.805667	aaaaaagtagataa
EVM0018181	EVM0015639	0.805877	ATGTCAAAATTTTAA
EVM0005890	EVM0001176	0.806178	ttacgtgtca
EVM0022964	EVM0017993	0.806462	ATTTAAATATCAAA
EVM0022964	EVM0001176	0.806609	GAAAAAATATCAAT
EVM0003820	EVM0012230	0.806721	agagtcaacc
EVM0019891	EVM0005839	0.806921	CATGACGCCACGTATTGG
EVM0022723	EVM0005793	0.80703	ttctaaaaaagaaaa
EVM0015994	EVM0005491	0.807039	ttgcttgctccctaattca
EVM0011259	EVM0019857	0.807864	aatcttgttatatactttt
EVM0011120	EVM0001176	0.808358	acacgtgt
EVM0005890	EVM0000529	0.808497	acacgtggca
EVM0003052	EVM0007751	0.808601	TAATAAAATATTAACCTACTA
EVM0006621	EVM0011300	0.808731	ATTGCCGACACGTATTTG
EVM0001342	EVM0012101	0.808974	TCGTTTGACTTGTCT
EVM0003052	EVM0012101	0.809117	cttgatacagtccaccaacaa
EVM0003820	EVM0006243	0.809528	taggtcaaag
EVM0000360	EVM0013989	0.80962	aacacgttttttttttt
EVM0005643	EVM0002675	0.809629	AAGAATCTGC
EVM0011604	EVM0017487	0.809709	acacgtgt
EVM0016970	EVM0002751	0.809848	gacgtgtatgacacatcatgaa
EVM0003052	EVM0011235	0.810324	ccataacaaacttacctaact
EVM0010985	EVM0021828	0.81033	aacagtcaaca
EVM0009850	EVM0014565	0.810469	agaatatttaa
EVM0001342	EVM0017692	0.810996	ttgattgacttttat
EVM0003052	EVM0004339	0.811362	accacgacgtctcaccaactc
EVM0010081	EVM0001176	0.811457	gtgataagga
EVM0023633	EVM0016535	0.811537	aaaacaatcattgt
EVM0002860	EVM0018556	0.811564	TAAGAAGTGTTAGGT
EVM0001342	EVM0004339	0.811673	gcccttgactttaaa
EVM0004250	EVM0007324	0.811832	atgtttgacttgc
EVM0019893	EVM0018642	0.812227	GGCGGCGGTTGCTTGGCTTG
EVM0023633	EVM0010218	0.812451	AAACCAATGATTTT
EVM0019893	EVM0000237	0.812461	gacggtggttctgatgggag
EVM0007743	EVM0000007	0.813126	tgagtagagaacaagca
EVM0002860	EVM0015363	0.813183	GATTTTAAATTAGGT
EVM0001342	EVM0007751	0.81385	tgacttgactttgtg
EVM0014337	EVM0021855	0.814763	gttggtgcttattgaggtggg
EVM0006250	EVM0006377	0.814924	TTTTAACAATTAAAT
EVM0005643	EVM0013487	0.815398	GAGATTCTAA
EVM0016993	EVM0000742	0.81605	tttagtcaaca
EVM0016758	EVM0002893	0.816177	CAGCCACCGCTAGCATCCCCC
EVM0009524	EVM0005491	0.816412	GATTAGGTAA
EVM0011117	EVM0008801	0.816444	CTCCACTTGGC
EVM0019774	EVM0020660	0.817104	acggtcaatccaccgccacgt
EVM0008051	EVM0023164	0.817268	GCCCATGTGA
EVM0011604	EVM0001176	0.817595	acacgtgt
EVM0013060	EVM0023419	0.817627	CTTACCAAACAAAAA
EVM0014540	EVM0006932	0.817755	ctgattcacctacctcaaa
EVM0012335	EVM0018010	0.818233	aatacctaaaagttgaccgaa
EVM0014082	EVM0014010	0.818749	ATGAGTATTAGGTAA
EVM0022940	EVM0014010	0.81887	gtctgaattaattga
EVM0013028	EVM0017487	0.81925	TTCTGACGTGTG
EVM0014540	EVM0015855	0.820063	acaacacaactacttttcg
EVM0022964	EVM0001954	0.820352	aaaaaaatatctac
EVM0004831	EVM0017487	0.820378	acacgtgt
EVM0020417	EVM0022476	0.820612	tctgatgacgtgttc
EVM0022964	EVM0015855	0.820892	gttcaaatatctga
EVM0002860	EVM0014010	0.821235	ttagtaatatttggt
EVM0004831	EVM0017583	0.821337	acacgtgt
EVM0021465	EVM0011300	0.821526	ttaataattga
EVM0004078	EVM0004708	0.821565	CTCCATTATTATT
EVM0004078	EVM0014939	0.821912	ctccattattgtt
EVM0022652	EVM0019563	0.822179	taacatcccttgcggcggtgg
EVM0000928	EVM0003100	0.822192	atccgaaaccgaacc
EVM0002138	EVM0011235	0.823233	ccataacaaacttacctaact
EVM0002138	EVM0004339	0.823663	accacgacgtctcaccaactc
EVM0012831	EVM0016535	0.825247	acacacagaccccaaaacacc
EVM0008051	EVM0017993	0.825261	atccacgtga
EVM0012335	EVM0005482	0.826161	ggatctcaagagttgacttat
EVM0019123	EVM0011235	0.826213	AGGACAGCTAAGTTGACTTCA
EVM0013060	EVM0007324	0.826636	tgcacctaccaccca
EVM0017367	EVM0011300	0.826704	ATGACATGTTAGGCA
EVM0012335	EVM0005363	0.827181	tggtcaaaaaagttgaccgaa
EVM0004078	EVM0018735	0.82737	tataattatttct
EVM0008051	EVM0006932	0.82766	TGCCATGTGA
EVM0023633	EVM0020027	0.82773	tcaccaattattag
EVM0019774	EVM0003100	0.828496	cagcagcagcagccaccgccc
EVM0022940	EVM0007504	0.829652	gtctcgattcatagt
EVM0010318	EVM0020412	0.830384	TTTTTTCGAATTTCCTCTTTCAATTCTCT
EVM0001342	EVM0022338	0.830735	actgttgacttcgag
EVM0006250	EVM0014672	0.831088	AAACAAATTTCAAAT
EVM0019623	EVM0018676	0.831475	TAGAAAACA
EVM0004250	EVM0012230	0.831553	AAGGTTGACTCTG
EVM0000928	EVM0017692	0.832002	AACCTTAACAGAACA
EVM0010111	EVM0012474	0.832265	TGCACGTGGTC
EVM0013028	EVM0010756	0.832431	ttctgacatgga
EVM0005643	EVM0014672	0.833015	gaaaatctga
EVM0000987	EVM0007417	0.833394	CACGTAAC
EVM0002760	EVM0014565	0.833437	ggaatctttca
EVM0005695	EVM0011300	0.833561	GTAAGTCAACT
EVM0019891	EVM0006930	0.834247	cgttctgccacgtggaac
EVM0009850	EVM0002893	0.835308	AGAATATTTCG
EVM0011120	EVM0002226	0.835687	acacgtgt
EVM0010985	EVM0006512	0.835855	ctaagtcaact
EVM0009850	EVM0018837	0.835962	agaatatcctt
EVM0022443	EVM0018676	0.836841	ttaaagggttggtaggtt
EVM0006250	EVM0014939	0.837283	ATAGGAAATTTAAAA
EVM0017367	EVM0012236	0.83751	GCTAAGAATTAGGTA
EVM0005890	EVM0007417	0.837571	TGACGTGGCA
EVM0001342	EVM0021828	0.838527	gttattgacttttct
EVM0004250	EVM0014565	0.838827	ATTGTTGACTTTT
EVM0005695	EVM0022619	0.839193	CAAGGTCAATG
EVM0001342	EVM0017641	0.839942	AAATTTGACTTTTAA
EVM0001342	EVM0020737	0.840022	ccctttgactttcta
EVM0001526	EVM0005729	0.840072	TACCAATTTGGTAAG
EVM0019774	EVM0023807	0.840235	TCAAGATTCGCGCCGCCTCTG
EVM0006511	EVM0012230	0.840405	CCAGAAGAATC
EVM0011604	EVM0008190	0.840572	ccacgtgt
EVM0019623	EVM0014010	0.840661	AAGAAAACA
EVM0006559	EVM0007007	0.840982	CTAAAAAATTCAAAT
EVM0011604	EVM0021349	0.841163	ACACGTGC
EVM0016758	EVM0013067	0.841209	tcgtctccgtctccacaaccc
EVM0018795	EVM0018599	0.841212	tttcttatattttaagaaa
EVM0008051	EVM0008190	0.841333	ccccacgtgt
EVM0010985	EVM0000742	0.842132	tttagtcaaca
EVM0007891	EVM0023164	0.842294	gacttcaccaattaa
EVM0022964	EVM0022417	0.842661	TGAAAAATATCTTA
EVM0001526	EVM0015363	0.842742	TTTAAATTAGGTATA
EVM0001342	EVM0020183	0.843258	ACCTTTGACTTTGAC
EVM0005695	EVM0017993	0.843913	AAAAGTCAAAA
EVM0019123	EVM0009431	0.843944	atccacgtcacgttgacccaa
EVM0004250	EVM0016954	0.843957	acctttgaccttg
EVM0005695	EVM0002226	0.844073	AAAAGTCAAAA
EVM0003161	EVM0002893	0.844263	TTCAATCATT
EVM0005890	EVM0017487	0.844533	acacgtgtca
EVM0002760	EVM0005839	0.846015	agaatatttat
EVM0019893	EVM0019563	0.846101	ggcggtggtcaaaaacatgg
EVM0000353	EVM0019271	0.846204	TCATTAATTAA
EVM0011120	EVM0014565	0.847418	ccacgtgt
EVM0019067	EVM0005729	0.847904	TAAAAAGTCAATTA
EVM0023633	EVM0023549	0.848023	TTTACAATAATTGC
EVM0000360	EVM0005363	0.848099	gacatgtggagcaaatg
EVM0001526	EVM0002893	0.848375	TTAGGATTAGGTAAA
EVM0006621	EVM0006930	0.848515	cgttctgccacgtggaac
EVM0004078	EVM0022032	0.84858	tactattattttt
EVM0006559	EVM0003439	0.848586	tattgaaattcaaat
EVM0019289	EVM0023902	0.848733	ATCCACGTCATCTAC
EVM0011230	EVM0018837	0.848818	ttaattattgaat
EVM0019891	EVM0023902	0.848961	TTAATATCCACGTCATCT
EVM0008051	EVM0000529	0.849224	TGCCACGTGT
EVM0000353	EVM0013779	0.849378	TCATTAACTGC
EVM0019623	EVM0008801	0.849594	AAGAAAACC
EVM0006559	EVM0003565	0.849708	TTTTCGAATTCAAAC
EVM0016303	EVM0000529	0.849805	GCCGTACGATC
EVM0005081	EVM0002751	0.850207	gacgtgtatgacacatcatgaa
EVM0014527	EVM0022619	0.851494	ATTTTAACCGTTA
EVM0006621	EVM0017656	0.851807	GATTGTGACACGTGTTGT
EVM0011259	EVM0023419	0.852007	CGGCTTACAAGACACGTAA
EVM0002760	EVM0012230	0.852509	AGAATCTTATT
EVM0004250	EVM0016216	0.852912	TTTTTTGACTAAT
EVM0003052	EVM0022338	0.854102	TTATTTAATTTCCACCAAAAA
EVM0014527	EVM0008801	0.85457	ACCGAAACCGAAA
EVM0012335	EVM0007146	0.854585	tggtcaatgtctttgactttt
EVM0005695	EVM0006932	0.854721	aagggtcaaca
EVM0004250	EVM0002893	0.854985	gctgttgacttaa
EVM0006559	EVM0002068	0.855143	ttttcaaattcaaat
EVM0021780	EVM0015363	0.85516	caatggcaaccgaca
EVM0006621	EVM0023902	0.855439	TTAATATCCACGTCATCT
EVM0006559	EVM0014081	0.855664	GATCAACATTTGAAA
EVM0021465	EVM0013067	0.855732	AAAATAATTAA
EVM0013060	EVM0002226	0.855761	cataaccaccaaaac
EVM0019123	EVM0004339	0.857112	TTCGAGTCTGGGTTGACCCCT
EVM0006559	EVM0014939	0.857259	ATAGGAAATTTAAAA
EVM0013375	EVM0007324	0.857281	AAAATCGTTAT
EVM0011120	EVM0008190	0.85864	ccacgtgt
EVM0010985	EVM0012101	0.858664	acaagtcaaac
EVM0001342	EVM0013989	0.858692	atcattgacttttca
EVM0006559	EVM0004708	0.858699	ttttcaaattcaaat
EVM0007743	EVM0007417	0.858799	AACTTGTTTAATAAGTC
EVM0019623	EVM0007417	0.858817	aagaaaact
EVM0013025	EVM0021559	0.859043	tcgactcaaccgacg
EVM0006559	EVM0021681	0.860913	TAAACAAATTCAAAA
EVM0021780	EVM0007417	0.863346	ttcccgccaccaaca
EVM0022652	EVM0018642	0.863518	TGGCCGCCTGGGCGGCGGTTG
EVM0010081	EVM0004622	0.86363	ATGATAAGGG
EVM0013025	EVM0015363	0.863733	caatggcaaccgaca
EVM0012363	EVM0000529	0.863917	atcgtacggct
EVM0009673	EVM0018733	0.864667	accgacaatt
EVM0011120	EVM0001954	0.864987	CCACGTGC
EVM0005695	EVM0014565	0.865786	aaaagtcaaca
EVM0013028	EVM0007417	0.865809	GGATGACGTGGC
EVM0014337	EVM0000308	0.86598	gtcaactctagtggtggtgga
EVM0010318	EVM0002423	0.866137	cttcccaacttgtttgctttttctgcttc
EVM0006559	EVM0018735	0.866186	CATTGAATTTTAAAA
EVM0007743	EVM0001954	0.866451	AACGTCTCTGACACGAA
EVM0019123	EVM0001797	0.86665	cttcattcatctttgactttt
EVM0014233	EVM0021559	0.867108	ctcaaccgacgcagg
EVM0019676	EVM0003565	0.867432	GGAGAGATCTAGAAA
EVM0004078	EVM0019968	0.867652	ATGAATTATTTAG
EVM0017367	EVM0023419	0.868673	cctaatagttaggcg
EVM0023633	EVM0014939	0.868689	ACAACAATAATGGA
EVM0005890	EVM0017656	0.869852	CGACGTGGCA
EVM0022443	EVM0005729	0.870532	AAAAGCTGGTGGTAAATG
EVM0002138	EVM0023807	0.870816	CTTCTATTAACACACCAACTT
EVM0017768	EVM0007324	0.871734	GAAATTTCTAAA
EVM0016374	EVM0003439	0.87185	tggtaggtaa
EVM0006559	EVM0022032	0.871904	CAAAGAAATTTAAAT
EVM0002138	EVM0008552	0.874649	acgaattttctctacctacct
EVM0002138	EVM0022338	0.87499	TTATTTAATTTCCACCAAAAA
EVM0009325	EVM0003816	0.875025	ccaagtcaacgac
EVM0022443	EVM0012230	0.87585	ggtattggttggaggtaa
EVM0011259	EVM0001954	0.87843	tttcgtgtcagagacgttt
EVM0003820	EVM0008801	0.878777	aaagtcaagg
EVM0008051	EVM0013053	0.880579	TCCCATGTGA
EVM0007948	EVM0002893	0.880732	GAGATTCTAT
EVM0019123	EVM0006512	0.881484	CAAATGCACAAGTTGACTTAG
EVM0005635	EVM0017692	0.881532	cagttgcgtatctca
EVM0015624	EVM0000237	0.881598	tagtctcacta
EVM0019891	EVM0002226	0.882224	aacaacgacacgtgtaaa
EVM0003052	EVM0005363	0.882373	ccccacccacccaaccaacaa
EVM0014540	EVM0014565	0.883068	cctacgcaactacctctct
EVM0010985	EVM0018010	0.8831	taaggtcaaat
EVM0019067	EVM0018837	0.883212	AATAAAGGTAAAAT
EVM0019289	EVM0017487	0.883472	TGACACGTGTCCTAT
EVM0003052	EVM0023807	0.883694	CTTCTATTAACACACCAACTT
EVM0019623	EVM0002893	0.88429	aagaaaacc
EVM0012335	EVM0003508	0.884353	TTTTCAAATACTTTGACTCTG
EVM0019123	EVM0000742	0.8848	TTGATTTCAATGTTGACTAAA
EVM0019123	EVM0005363	0.885112	tggtcaaaaaagttgaccgaa
EVM0006559	EVM0010086	0.885234	gtctagaatttaaaa
EVM0006559	EVM0018733	0.885314	atttaattttcaaac
EVM0019623	EVM0022619	0.885523	aagaaaact
EVM0019123	EVM0020183	0.885672	AATTATAAACCTTTGACTTTG
EVM0001526	EVM0001954	0.885963	TAGTTTGTTGGTGAG
EVM0019774	EVM0012101	0.887185	actctcacacctccaccatta
EVM0012953	EVM0023807	0.887371	AGATTCGCGCCGCCTCTGATCCGACGGA
EVM0011604	EVM0000529	0.887502	CCACGTGT
EVM0019623	EVM0001954	0.887822	CAGAAAACA
EVM0019623	EVM0000529	0.888486	AAGAAAACA
EVM0010724	EVM0000237	0.888796	tagtctcacta
EVM0011230	EVM0011300	0.889008	TCAATTATTAAAT
EVM0013025	EVM0018642	0.889686	aagcaaccgccgccc
EVM0007686	EVM0002195	0.889796	TACGTAAC
EVM0011230	EVM0006932	0.890064	ccaatgattaatg
EVM0014540	EVM0012230	0.890138	TACCTCCAACCAATACCCA
EVM0019123	EVM0013989	0.890574	atgattactcggttgacttaa
EVM0005890	EVM0006930	0.890613	CCACGTGGCA
EVM0006621	EVM0007417	0.890868	tgttttgccacgtcatcc
EVM0000987	EVM0001954	0.891317	tacgtaac
EVM0015994	EVM0016535	0.891326	TTACTTTTTTTGTACTTTT
EVM0017768	EVM0018837	0.891836	GAAAATTCTACA
EVM0007948	EVM0012230	0.891859	AAGAATCTGT
EVM0019123	EVM0021828	0.891874	GGTGTTGAAGTGTTGACTGTT
EVM0023633	EVM0014672	0.892834	GAATCAATGATTGA
EVM0014233	EVM0021855	0.893305	CACCACCGTCACTGG
EVM0018482	EVM0013067	0.894313	tgggggtgcaacccatcaattttaaaacat
EVM0006621	EVM0001176	0.894962	tcatctgacacgtgtccc
EVM0022964	EVM0007324	0.895845	tttaaaatatcctt
EVM0006250	EVM0005433	0.89716	TTATCAAAATCAAAA
EVM0013025	EVM0019563	0.897427	TTTTGACCACCGCCG
EVM0010724	EVM0021855	0.897514	CACCGTCACTG
EVM0011259	EVM0017993	0.897874	tttcttccattacaatcaa
EVM0006511	EVM0002226	0.898121	ctggaagaatc
EVM0010985	EVM0013989	0.898182	AAAAGTCAATG
EVM0013028	EVM0002893	0.898596	TGCTGTCGTGTA
EVM0005695	EVM0012230	0.898695	cagagtcaacc
EVM0007948	EVM0005839	0.899234	cagaatctga
EVM0001526	EVM0020584	0.900305	tgatttgttggtaga
EVM0003052	EVM0008552	0.900603	acgaattttctctacctacct
EVM0010985	EVM0011380	0.901028	AAGGGTCAAAG
EVM0018482	EVM0013053	0.901184	TATGGGTCCAAATCCCAAGGACCATATATT
EVM0010985	EVM0020737	0.901314	GAAAGTCAAAG
EVM0019891	EVM0017487	0.901627	TATAATGACACGTGTCCT
EVM0004250	EVM0017993	0.902278	ttttttgactttt
EVM0001526	EVM0023419	0.902349	tttttgtttggtaag
EVM0019623	EVM0023419	0.902403	aagaaaacg
EVM0001570	EVM0003816	0.904939	GTCGTTGACTTGG
EVM0006483	EVM0021855	0.905201	GAGGCACCACCGTCA
EVM0014082	EVM0021349	0.905543	taataatttaggtat
EVM0022940	EVM0006932	0.906635	GTAAAGATACAAAGT
EVM0003052	EVM0006667	0.906941	tgtcgacatttccaccaagtc
EVM0022964	EVM0022619	0.907119	TTGAAAATATCGTA
EVM0022443	EVM0001954	0.90732	TTATGTAGTTTGTTGGTG
EVM0019067	EVM0005839	0.908001	AAAAAAGTAGTAAT
EVM0010985	EVM0020660	0.90802	ACCGGTCAACG
EVM0006621	EVM0000529	0.908303	TCTCGTGCCACGTGTACG
EVM0019067	EVM0012230	0.908449	AAAAAAGGTATCCA
EVM0005695	EVM0002893	0.908834	TTAAGTCAACA
EVM0018795	EVM0000237	0.909801	ttccttgtacgacaagcac
EVM0013025	EVM0000237	0.911243	TCAGAACCACCGTCT
EVM0019891	EVM0000529	0.91239	TCTCGTGCCACGTGTACG
EVM0019676	EVM0014081	0.912573	AGAAATTTCTAGATT
EVM0000987	EVM0014565	0.912842	tacgcaac
EVM0012335	EVM0002751	0.914846	tggtcaaaaaagttgaccgaa
EVM0006559	EVM0019968	0.915187	TAAAAAAATTTAAAA
EVM0007891	EVM0018676	0.915545	ACCTTCCCCATTTCT
EVM0010081	EVM0015363	0.916209	atgataagga
EVM0019289	EVM0017656	0.916907	tgccacgtcgataag
EVM0000928	EVM0011235	0.917485	AAAATTAACCGACTG
EVM0002760	EVM0001954	0.917568	CGAATCTTCTT
EVM0017973	EVM0018642	0.918226	tgctcacgtgcc
EVM0010032	EVM0009431	0.91857	TTCCGTCAATCTCCCGTTAA
EVM0004831	EVM0001073	0.918791	acacgtgt
EVM0019774	EVM0002633	0.920768	TTGGTGCTTCAACCGCCACCT
EVM0011120	EVM0000529	0.921633	CCACGTGT
EVM0012953	EVM0003100	0.921872	cagcagcagccgctgtcgccctcagcag
EVM0015624	EVM0018599	0.922547	cactctcactc
EVM0006559	EVM0001762	0.92279	cgtttaattttaaat
EVM0022652	EVM0021855	0.922943	gtgacccagtgacggtggtgc
EVM0013060	EVM0014565	0.926698	cgcaactacctctct
EVM0015624	EVM0017111	0.927299	cacctccactc
EVM0014805	EVM0002893	0.927495	CCATGTCGGTCGAGC
EVM0002138	EVM0021828	0.92956	tttcctaacacccaccaaccc
EVM0017768	EVM0010756	0.930265	GAAGCTTCGATA
EVM0002760	EVM0000529	0.930306	GGAATCTTTGT
EVM0003052	EVM0021828	0.930852	tttcctaacacccaccaaccc
EVM0008051	EVM0005839	0.931188	ACCCATGTGA
EVM0014337	EVM0019563	0.931714	aacatcccttgcggcggtggt
EVM0010724	EVM0017111	0.935376	cacctccactc
EVM0010985	EVM0020183	0.935996	caaagtcaaag
EVM0010724	EVM0018599	0.937249	cactctcactc
EVM0011604	EVM0001954	0.938362	CCACGTGC
EVM0019676	EVM0010086	0.940839	AGATGAATCCAGAAA
EVM0002138	EVM0006667	0.942825	tgtcgacatttccaccaagtc
EVM0017973	EVM0002195	0.945585	ATTTGACGTGGT
EVM0008051	EVM0014565	0.945985	agccacgtgt
EVM0013060	EVM0012230	0.946589	TTCACCCAACTTCCC
EVM0019289	EVM0006930	0.946733	tgccacgtggaaccc
EVM0006483	EVM0000308	0.948635	TCTCCACCACCACTA
EVM0010724	EVM0000308	0.949532	CACCACCACTA
EVM0006621	EVM0017487	0.949817	TATAATGACACGTGTCCT
EVM0022652	EVM0000308	0.951734	caactctagtggtggtggaga
EVM0003161	EVM0023419	0.951852	TGTAATCATT
EVM0013028	EVM0000529	0.95949	agattacgtgtc
EVM0000987	EVM0000529	0.959618	CACGTAAT
EVM0015624	EVM0021855	0.960191	CACCGTCACTG
EVM0006559	EVM0006365	0.962554	TTTTAGAATTCAAAT
EVM0010985	EVM0017641	0.965351	aaaagtcaaat
EVM0012335	EVM0006576	0.965616	tagtaaaaaaagttgaccgaa
EVM0014337	EVM0018642	0.966914	GGCCGCCTGGGCGGCGGTTGC
EVM0015624	EVM0000308	0.981435	CACCACCACTA
